# Supplementary material for: Identification of Potential Prognostic Biomarkers Associated With Cancerometastasis in Skin Cutaneous Melanoma
Source: Front Genet. 2021 Jul 21;12:687979. doi: 10.3389/fgene.2021.687979 (PMC8337057; doi:10.3389/fgene.2021.687979)
Supplement: Supplementary file 4 [file Table_1.XLSX]

## Sheet: Supplemental Table 1
ID	OS	OS_IND	RFS	RFS_IND	breslow_depth_value	days_to_birth	days_to_collection	gender	height	history_of_neoadjuvant_treatment	melanoma_clark_level_value	new_tumor_event_after_initial_treatment	pathologic_M	pathologic_N	pathologic_T	pathologic_stage	person_neoplasm_cancer_status	radiation_therapy	sample_type	tumor_tissue_site	weight
TCGA.3N.A9WB.06	518	1	NA	NA	0.7	-26176	552	MALE	175	No	III	YES	M0	NX	T1a	Stage IA	WITH TUMOR	NO	Metastatic	Distant Metastasis	78
TCGA.3N.A9WC.06	2022	0	2022	0	1.8	-30286	1709	MALE	183	No	IV	NO	M0	NX	T2b	Stage IIA	WITH TUMOR	NO	Metastatic	Regional Lymph Node	68
TCGA.3N.A9WD.06	395	1	NA	NA	1.25	-30163	248	MALE	183	No	III	YES	M0	N1a	T2a	Stage IIIA	WITH TUMOR	NO	Metastatic	Regional Lymph Node	116
TCGA.BF.A1PU.01	387	0	NA	NA	13	-17025	338	FEMALE	160	No	III	YES	M0	N0	T4b	Stage IIC	TUMOR FREE	NO	Primary Tumor	Primary Tumor	58
TCGA.BF.A1PV.01	14	0	14	0	9	-27124	106	FEMALE	160	No	IV	NO	M0	N0	T4b	Stage IIC	TUMOR FREE	NO	Primary Tumor	Primary Tumor	70
TCGA.BF.A1PX.01	282	1	282	0	12	-20626	122	MALE	175	No	III	NO	M0	N2a	T4b	Stage IIIB	TUMOR FREE	NO	Primary Tumor	Primary Tumor	78
TCGA.BF.A1PZ.01	853	0	853	0	8	-26240	97	FEMALE	163	No	III	NO	M0	N0	T4a	Stage IIB	TUMOR FREE	NO	Primary Tumor	Primary Tumor	56
TCGA.BF.A1Q0.01	831	0	831	0	5	-29380	75	MALE	173	No	III	NO	M0	N0	T4b	Stage IIC	TUMOR FREE	NO	Primary Tumor	Primary Tumor	69
TCGA.BF.A3DJ.01	464	0	NA	NA	11	-13332	183	FEMALE	165	No	III	YES	M0	N1	T4b	Stage IIIB	TUMOR FREE	NO	Primary Tumor	Primary Tumor	70
TCGA.BF.A3DL.01	28	0	28	0	3	-30805	229	FEMALE	158	No	IV	NO	M0	N2	T4b	Stage IIIB	TUMOR FREE	NO	Primary Tumor	Primary Tumor	62
TCGA.BF.A3DM.01	14	0	14	0	1.5	-23076	61	MALE	172	No	V	NO	M0	N0	T4b	Stage IIC	TUMOR FREE	NO	Primary Tumor	Primary Tumor	97
TCGA.BF.A3DN.01	717	0	717	0	3	-29801	177	FEMALE	157	No	IV	NO	M0	N3	T3b	Stage IIIC	TUMOR FREE	NO	Primary Tumor	Primary Tumor	58
TCGA.BF.A5EO.01	703	0	703	0	8	-23940	134	MALE	182	No	III	NO	M0	N0	T4b	Stage IIC	TUMOR FREE	NO	Primary Tumor	Primary Tumor	110
TCGA.BF.A5ER.01	327	0	327	0	14	-23199	91	MALE	180	No	IV	NO	M0	N0	T4b	Stage IIC	TUMOR FREE	NO	Primary Tumor	Primary Tumor	93
TCGA.BF.AAP0.06	454	0	454	0	NA	-14773	177	FEMALE	170	No		NO	M1	NX	T4	Stage IV	TUMOR FREE	NO	Metastatic	Regional Lymph Node	57
TCGA.D3.A1Q1.06	504	1	NA	NA	0.4	-29212	2305	FEMALE	162	No	II	YES	M0	N3	T1b	Stage IIIC	WITH TUMOR	NO	Metastatic	Regional Lymph Node	59
TCGA.D3.A1Q3.06	507	1	507	0	4.6	-23604	3491	MALE	182	Yes		NO	M0	N0	T4b	Stage IIC	WITH TUMOR	NO	Metastatic	Regional Lymph Node	108
TCGA.D3.A1Q4.06	3408	0	3408	0	1.45	-19687	2752	FEMALE	155	No	IV	NO	M0	N1b	T2b	Stage IIIC	TUMOR FREE	NO	Metastatic	Regional Lymph Node	83
TCGA.D3.A1Q5.06	3424	1	NA	NA	NA	-22200	5194	MALE	179	No		YES	M0	N0	TX	I or II NOS		NO	Metastatic	Regional Lymph Node	125
TCGA.D3.A1Q6.06	2184	1	NA	NA	50	-20230	2654	MALE	175	No	V	YES	M0	N1b	T4	Stage III	TUMOR FREE	NO	Metastatic	Regional Cutaneous or Subcutaneous Tissue (includes satellite and in-transit metastasis)	81
TCGA.D3.A1Q7.06	4053	0	4053	0	0.68	-15531	3246	FEMALE	170	No	III	NO	M0	N0	T1b	Stage IB	TUMOR FREE	YES	Metastatic	Regional Lymph Node	79
TCGA.D3.A1Q8.06	854	1	NA	NA	NA	-12330	2388	MALE	187	No		YES	M1b	N3	T0	Stage IV	WITH TUMOR	YES	Metastatic	Regional Lymph Node	161
TCGA.D3.A1Q9.06	961	1	NA	NA	6	-26471	2065	MALE	177	No	V	YES	M0	N2a	T4b	Stage IIIB	WITH TUMOR	NO	Metastatic	Regional Lymph Node	98
TCGA.D3.A1QA.06	2765	0	2553	1	1.12	-20223	1960	MALE	175	No	III	YES	M0	N0	T2a	Stage IB	WITH TUMOR	NO	Metastatic	Regional Lymph Node	90
TCGA.D3.A1QA.07	2765	0	2553	1	1.12	-20223	2933	MALE	175	No	III	YES	M0	N0	T2a	Stage IB	WITH TUMOR	NO	Additional Metastatic	Regional Lymph Node	90
TCGA.D3.A1QB.06	2912	0	2912	0	NA	-27566	2135	FEMALE	147	No		NO	M0	N2c	T0	Stage III	TUMOR FREE	NO	Metastatic	Regional Lymph Node	86
TCGA.D3.A2J6.06	1321	1	NA	NA	3.2	-24066	3403	MALE	185	No	IV	YES	M0	N0	T3b	Stage IIB	WITH TUMOR	NO	Metastatic	Regional Lymph Node	141
TCGA.D3.A2J7.06	3136	1	NA	NA	3.6	-24692	3003	MALE	175	No	III	YES	M0	N1b	T3b	Stage IIIC	WITH TUMOR	NO	Metastatic	Regional Lymph Node	93
TCGA.D3.A2J8.06	1992	1	NA	NA	1.4	-17626	2962	MALE	183	No	IV	YES	M0	N0	T2a	Stage IB	WITH TUMOR	NO	Metastatic	Regional Lymph Node	79
TCGA.D3.A2J9.06	723	1	NA	NA	21	-27428	2994	MALE	183	No	V	YES	M0	N3	T4b	Stage IIIC	WITH TUMOR	NO	Metastatic	Regional Lymph Node	70
TCGA.D3.A2JA.06	3514	0	3514	0	1.2	-25085	2945	MALE	175	No	III	NO	M0	N1a	T2a	Stage IIIA	TUMOR FREE	NO	Metastatic	Regional Cutaneous or Subcutaneous Tissue (includes satellite and in-transit metastasis)	113
TCGA.D3.A2JB.06	5110	1	NA	NA	NA	-25784	4955	FEMALE	163	No		YES	M0	N0	Tis	Stage 0	TUMOR FREE	NO	Metastatic	Regional Lymph Node	57
TCGA.D3.A2JC.06	2639	0	2639	0	NA	-19644	1778	FEMALE	168	No		NO	M0	N2b	T0	Stage III	TUMOR FREE	NO	Metastatic	Regional Lymph Node	83
TCGA.D3.A2JD.06	361	1	NA	NA	18	-21440	1542	MALE	183	No	V	YES	M0	N1b	T4b	Stage IIIC	WITH TUMOR	NO	Metastatic	Regional Lymph Node	73
TCGA.D3.A2JF.06	1888	0	1888	0	0.28	-27255	1062	MALE	170	No	III	NO	M0	N0	T1a	Stage IA	TUMOR FREE	NO	Metastatic	Distant Metastasis	80
TCGA.D3.A2JG.06	3453	1	NA	NA	2.5	-11105	3680	FEMALE	165	Yes	IV	YES	M0	N1a	T3a	Stage IIIA	WITH TUMOR	NO	Metastatic	Regional Lymph Node	89
TCGA.D3.A2JH.06	1280	0	1280	0	1	-24882	531	MALE	175	No	II	NO	M0	N0	T1b	Stage IB	TUMOR FREE	YES	Metastatic	Regional Cutaneous or Subcutaneous Tissue (includes satellite and in-transit metastasis)	123
TCGA.D3.A2JK.06	368	1	NA	NA	4.3	-8952	2346	MALE	185	No	IV	YES	M0	N2b	T4b	Stage IIIC	WITH TUMOR	NO	Metastatic	Regional Lymph Node	92
TCGA.D3.A2JL.06	5219	0	5219	0	NA	-15710	4472	FEMALE	165	No		NO	M0	N0	TX	I or II NOS	TUMOR FREE	NO	Metastatic	Regional Lymph Node	72
TCGA.D3.A2JN.06	2022	1	2022	0	NA	-17128	1520	FEMALE	163	No		NO	M0	N1b	T0	Stage III	TUMOR FREE	NO	Metastatic	Regional Lymph Node	76
TCGA.D3.A2JO.06	2010	0	2010	1	NA	-18577	1227	FEMALE	174	No		YES	M0	N3	TX	Stage IIIC	WITH TUMOR	YES	Metastatic	Regional Cutaneous or Subcutaneous Tissue (includes satellite and in-transit metastasis)	77
TCGA.D3.A2JP.06	1812	0	1812	0	NA	-13552	982	MALE	175	No		NO	M0	N3	T0	Stage IIIC	WITH TUMOR	NO	Metastatic	Regional Lymph Node	75
TCGA.D3.A3BZ.06	3976	0	3976	0	4.6	-23286	3332	MALE	170	No	V	NO	M0	N0	T4a	Stage IIB	TUMOR FREE	YES	Metastatic	Regional Lymph Node	99
TCGA.D3.A3C6.06	1766	1	NA	NA	1.3	-19858	1779	FEMALE	165	No	IV	YES	M0	N0	T2a	Stage IB	WITH TUMOR	NO	Metastatic	Regional Lymph Node	85
TCGA.D3.A3C7.06	1429	0	1429	0	NA	-20979	720	FEMALE	162	No		NO	M0	N1b	T0	Stage III	TUMOR FREE	NO	Metastatic	Regional Lymph Node	72
TCGA.D3.A3C8.06	1409	0	1409	0	NA	-21281	736	FEMALE	164	No		NO	M0	N3	TX	Stage IIIC	WITH TUMOR	YES	Metastatic	Regional Cutaneous or Subcutaneous Tissue (includes satellite and in-transit metastasis)	132
TCGA.D3.A3CB.06	5065	0	5065	0	1.75	-14563	4615	MALE	173	No	III	NO	M0	N0	T2	I or II NOS	TUMOR FREE	NO	Metastatic	Regional Lymph Node	86
TCGA.D3.A3CC.06	2644	0	2561	1	7.2	-25396	2154	FEMALE	164	Yes	V	YES	M0	N0	T4b	Stage IIC	WITH TUMOR	NO	Metastatic	Regional Cutaneous or Subcutaneous Tissue (includes satellite and in-transit metastasis)	87
TCGA.D3.A3CE.06	1832	1	NA	NA	NA	-27355	3814	FEMALE	165	No		YES	M0	N1b	T0	Stage III	WITH TUMOR	YES	Metastatic	Regional Lymph Node	75
TCGA.D3.A3CF.06	746	1	NA	NA	9	-22409	765	FEMALE	162	No	V	YES	M0	N3	T4b	Stage IIIC	WITH TUMOR	NO	Metastatic	Regional Lymph Node	129
TCGA.D3.A3ML.06	422	1	NA	NA	2.3	-25643	3205	MALE	178	Yes	IV	YES	M0	N2a	T3a	Stage IIIA	WITH TUMOR	NO	Metastatic	Regional Lymph Node	76
TCGA.D3.A3MO.06	284	1	NA	NA	NA	-17220	1071	MALE	178	No		YES	M0	N2c	TX	Stage III	WITH TUMOR	NO	Metastatic	Regional Cutaneous or Subcutaneous Tissue (includes satellite and in-transit metastasis)	70
TCGA.D3.A3MR.06	3151	0	3108	1	NA	-15695	2827	MALE	180	No		YES	M0	N1b	T0	Stage III	TUMOR FREE	NO	Metastatic	Regional Cutaneous or Subcutaneous Tissue (includes satellite and in-transit metastasis)	86
TCGA.D3.A3MU.06	1209	0	845	1	2.9	-19423	567	MALE	181	Yes	IV	YES	M0	N2a	T3a	Stage IIIA	WITH TUMOR	NO	Metastatic	Regional Lymph Node	110
TCGA.D3.A3MV.06	1378	0	1378	0	1.2	-14236	616	FEMALE	156	No	IV	NO	M0	N2a	T2b	Stage IIIB	TUMOR FREE	NO	Metastatic	Regional Cutaneous or Subcutaneous Tissue (includes satellite and in-transit metastasis)	135
TCGA.D3.A51E.06	5318	0	5318	0	1.2	-14305	4887	FEMALE	163	No	III	NO	M0	N0	T2	I or II NOS	TUMOR FREE	NO	Metastatic	Regional Cutaneous or Subcutaneous Tissue (includes satellite and in-transit metastasis)	61
TCGA.D3.A51F.06	1695	0	1695	0	7	-18776	1233	MALE	187	No	IV	NO	M0	N1b	T4b	Stage IIIC	TUMOR FREE	NO	Metastatic	Regional Lymph Node	90
TCGA.D3.A51H.06	1714	0	1714	0	0.91	-22119	1161	MALE	183	No	IV	NO	M0	N3	T1b	Stage IIIC	TUMOR FREE	NO	Metastatic	Regional Lymph Node	78
TCGA.D3.A51J.06	4414	0	4414	0	NA	-7194	3969	MALE	185	Yes		NO	M0	N1b	T0	Stage III	TUMOR FREE	NO	Metastatic	Regional Cutaneous or Subcutaneous Tissue (includes satellite and in-transit metastasis)	126
TCGA.D3.A51K.06	1002	0	1002	0	0	-18971	561	MALE	173	No	I	NO	M0	N2b	Tis	Stage IIIB	TUMOR FREE	NO	Metastatic	Regional Lymph Node	90
TCGA.D3.A51N.06	688	0	570	1	NA	-20559	248	FEMALE	163	No		YES	M1c	N3	T0	Stage IV	WITH TUMOR	NO	Metastatic	Regional Lymph Node	84
TCGA.D3.A51R.06	1941	0	1662	1	2.5	-22040	1494	MALE	181	No	IV	YES	M0	N0	T3a	Stage IIA	WITH TUMOR	NO	Metastatic	Regional Lymph Node	72
TCGA.D3.A51T.06	818	0	818	0	4.2	-21823	387	FEMALE	152	No	IV	NO	M0	N1b	T4b	Stage IIIC	TUMOR FREE	YES	Metastatic	Regional Lymph Node	92
TCGA.D3.A5GL.06	3826	0	3826	0	1.6	-27095	3549	MALE	185	No	IV	NO	M0	N0	T2a	Stage IB	TUMOR FREE	YES	Metastatic	Regional Lymph Node	113
TCGA.D3.A5GN.06	4129	0	NA	NA	0.6	-5684	4206	FEMALE	167	Yes	III	YES	M0	N0	T1	Stage I	TUMOR FREE	YES	Metastatic	Regional Lymph Node	68
TCGA.D3.A5GO.06	4195	0	NA	NA	4.3	-22287	4259	MALE	169	No	V	YES	M0	N0	T4	Stage II	TUMOR FREE	NO	Metastatic	Distant Metastasis	83
TCGA.D3.A5GR.06	5424	0	5354	1	0.98	-8637	5119	FEMALE	162	Yes	III	YES	M0	N1	T1b	Stage III	WITH TUMOR	NO	Metastatic	Regional Lymph Node	114
TCGA.D3.A5GS.06	553	0	161	1	0.62	-21379	92	MALE	172	No	II	YES	M1c	N1b	T1b	Stage IV	WITH TUMOR	NO	Metastatic	Regional Lymph Node	99
TCGA.D3.A5GT.01	487	0	291	1	1.92	-15935	84	MALE	155	No	IV	YES	M0	N3	T2b	Stage IIIC	WITH TUMOR	NO	Primary Tumor	Primary Tumor	79
TCGA.D3.A5GU.06	3808	0	NA	NA	0.48	-13296	3720	MALE	177	No	III	YES	M0	N0	T1b	Stage IB	WITH TUMOR	NO	Metastatic	Regional Lymph Node	75
TCGA.D3.A8GB.06	938	1	NA	NA	3.5	-17871	3681	MALE	183	No	IV	YES	M0	N1b	T3a	Stage IIIB	WITH TUMOR	NO	Metastatic	Regional Lymph Node	89
TCGA.D3.A8GC.06	2421	1	NA	NA	NA	-17668	4835	MALE	180	Yes		YES	M0	N3	TX	Stage IIIC	WITH TUMOR	YES	Metastatic	Regional Lymph Node	114
TCGA.D3.A8GD.06	718	0	718	0	20	-23109	359	FEMALE	168	No	IV	NO	M0	N3	T4b	Stage IIIC	TUMOR FREE	NO	Metastatic	Regional Lymph Node	79
TCGA.D3.A8GE.06	804	0	804	0	NA	-9517	425	MALE	176	No		NO	M1b	N0	TX	Stage IV	WITH TUMOR	NO	Metastatic	Regional Cutaneous or Subcutaneous Tissue (includes satellite and in-transit metastasis)	97
TCGA.D3.A8GI.06	1780	1	NA	NA	0.98	-25069	1849	MALE	183	No	IV	YES	M0	N0	T1a	Stage IA	WITH TUMOR	NO	Metastatic	Regional Lymph Node	88
TCGA.D3.A8GJ.06	7342	0	7342	0	2.4	-6684	7061	MALE	192	No	III	NO	M0	N0	T3	Stage II	TUMOR FREE	NO	Metastatic	Distant Metastasis	85
TCGA.D3.A8GK.06	5177	0	5177	0	2.6	-16569	4997	MALE	178	No	IV	NO	M0	N0	T3a	Stage IIA	TUMOR FREE	YES	Metastatic	Distant Metastasis	80
TCGA.D3.A8GL.06	2711	1	NA	NA	1.32	-15947	6154	MALE	183	Yes	IV	YES	M0	N1b	T2a	Stage IIIB	WITH TUMOR	NO	Metastatic	Regional Cutaneous or Subcutaneous Tissue (includes satellite and in-transit metastasis)	107
TCGA.D3.A8GM.06	3259	1	3259	0	3.8	-26782	3095	MALE	168	No	IV	NO	M0	N0	T3b	Stage IIB	TUMOR FREE	YES	Metastatic	Regional Lymph Node	75
TCGA.D3.A8GN.06	4897	0	4897	0	NA	-10185	4759	FEMALE	165	Yes		NO	M0	N0	TX	I or II NOS	TUMOR FREE	NO	Metastatic	Distant Metastasis	64
TCGA.D3.A8GP.06	4646	0	4646	0	1.8	-28234	4268	MALE	175	No	IV	NO	M0	N2c	T2	Stage III	TUMOR FREE	NO	Metastatic	Distant Metastasis	72
TCGA.D3.A8GQ.06	884	1	NA	NA	2.6	-24348	3453	MALE	174	No	III	YES	M0	N0	T3	Stage II	WITH TUMOR	NO	Metastatic	Distant Metastasis	82
TCGA.D3.A8GR.06	3943	1	NA	NA	0.01	-19973	5145	FEMALE	168	No	I	YES	M0	N0	Tis	Stage 0	WITH TUMOR	NO	Metastatic	Distant Metastasis	84
TCGA.D3.A8GS.06	3564	1	NA	NA	0.6	-19127	5986	MALE	181	No	III	YES	M0	N0	T1	Stage I	WITH TUMOR	NO	Metastatic	Distant Metastasis	111
TCGA.D9.A148.06	4609	0	4287	1	NA	-14805	4183	MALE	179	No		YES	M1b	N3	TX		WITH TUMOR	YES	Metastatic	Regional Lymph Node	84
TCGA.D9.A149.06	1663	0	1663	0	NA	-23779	1237	FEMALE	164	No		NO	M0	N1b	TX		TUMOR FREE	NO	Metastatic	Regional Cutaneous or Subcutaneous Tissue (includes satellite and in-transit metastasis)	87
TCGA.D9.A1JW.06	111	0	111	0	NA	-30142	273	MALE	160	No		NO	M0	N2a	T1a		TUMOR FREE	NO	Metastatic	Regional Lymph Node	86
TCGA.D9.A1JX.06	216	1	216	0	NA	-29323	329	FEMALE	160	No	III	NO	M0	NX	TX		WITH TUMOR	NO	Metastatic	Regional Lymph Node	86
TCGA.D9.A1X3.06	551	0	551	0	12	-23171	217	MALE	170	No	V	NO		N2b	T4b		WITH TUMOR	YES	Metastatic	Regional Cutaneous or Subcutaneous Tissue (includes satellite and in-transit metastasis)	95
TCGA.D9.A3Z1.06	468	1	335	1	1.7	-24192	370	MALE	180	No	IV	YES	M0	N3	T2a	Stage IIIC	WITH TUMOR	NO	Metastatic	Regional Lymph Node	80
TCGA.D9.A3Z3.06	678	0	678	0	3.9	-14489	122	FEMALE	164	No	IV	NO	M0	N1b	T3a	Stage IIIB	TUMOR FREE	NO	Metastatic	Regional Lymph Node	61
TCGA.D9.A3Z4.01	519	1	192	1	12	-19749	112	MALE	175	No	V	YES	M0	N3	T4b	Stage IIIC	WITH TUMOR	NO	Primary Tumor	Primary Tumor	90
TCGA.D9.A4Z2.01	190	1	80	1	25	-18462	66	MALE	164	No	IV	YES	M0	N3	T4b	Stage IIIC	WITH TUMOR	NO	Primary Tumor	Primary Tumor	54
TCGA.D9.A4Z3.01	505	0	100	1	75	-26812	16	FEMALE	170	No	V	YES	M0	N1b	T4b	Stage IIIC	TUMOR FREE	NO	Primary Tumor	Primary Tumor	70
TCGA.D9.A4Z5.01	218	0	218	0	NA	-24979	38	MALE	176	No	III	NO	M0	N0	T4a	Stage IIB	TUMOR FREE	NO	Primary Tumor		112
TCGA.D9.A4Z6.06	561	1	213	1	NA	-20072	234	MALE	178	No		YES	M0	N1b	T3b	Stage IIIC	WITH TUMOR	NO	Metastatic	Regional Lymph Node	88
TCGA.D9.A6E9.06	301	0	301	0	4	-27537	23	FEMALE	165	No	IV	NO	M0	N1	T3a	Stage IIIA	TUMOR FREE	NO	Metastatic	Primary Tumor	89
TCGA.D9.A6EA.06	766	0	766	0	6	-25582	478	MALE	166	No	IV	NO	M0	N3	T4a	Stage IIIC	TUMOR FREE	NO	Metastatic	Primary Tumor	58
TCGA.D9.A6EC.06	2015	0	2015	0	3	-20493	1716	FEMALE	175	No	III	NO	M0	N1	T3a	Stage IIIA	TUMOR FREE	NO	Metastatic	Primary Tumor	130
TCGA.D9.A6EG.06	698	1	398	1	5	-20570	457	MALE	165	No	IV	YES	M0	N1	T4a	Stage IIIA		NO	Metastatic	Regional Cutaneous or Subcutaneous Tissue (includes satellite and in-transit metastasis)	70
TCGA.DA.A1HV.06	1487	0	1487	0	NA	-27553	893	FEMALE	NA	No		NO	M0	N2b	T0	Stage IIIB	TUMOR FREE	NO	Metastatic	Regional Lymph Node	NA
TCGA.DA.A1HW.06	1096	1	NA	NA	0.7	-13585	611	FEMALE	NA	No	III	YES	M0	N1b	T1a	Stage IIIB	WITH TUMOR	NO	Metastatic	Regional Lymph Node	69
TCGA.DA.A1HY.06	3565	0	3565	0	1.13	-15357	2971	MALE	178	No	IV	NO	M0	N3	T2b	Stage IIIC	WITH TUMOR	NO	Metastatic	Regional Lymph Node	80
TCGA.DA.A1I0.06	620	1	620	0	4.5	-23157	1010	MALE	NA	No	IV	NO	M1a	N3	T4b	Stage IV	WITH TUMOR	NO	Metastatic	Regional Cutaneous or Subcutaneous Tissue (includes satellite and in-transit metastasis)	NA
TCGA.DA.A1I1.06	5926	0	NA	NA	NA	-20399	5332	MALE	NA	No		YES	M0	N3	T0	Stage IIIC	WITH TUMOR	NO	Metastatic	Regional Cutaneous or Subcutaneous Tissue (includes satellite and in-transit metastasis)	NA
TCGA.DA.A1I2.06	5370	1	5370	0	NA	-16701	5332	MALE	NA	No	IV	NO	M0	N2b	T4b	Stage IIIC	WITH TUMOR	NO	Metastatic	Regional Lymph Node	92
TCGA.DA.A1I4.06	1093	1	1093	0	3.4	-18961	1528	MALE	170	No	IV	NO	M0	N2b	T3b	Stage IIIC	WITH TUMOR	NO	Metastatic	Regional Cutaneous or Subcutaneous Tissue (includes satellite and in-transit metastasis)	72
TCGA.DA.A1I5.06	3265	0	NA	NA	0.6	-10017	2671	FEMALE	NA	No	IV	YES	M1c	N0	T1a	Stage IV	TUMOR FREE	NO	Metastatic	Distant Metastasis	NA
TCGA.DA.A1I7.06	1861	0	NA	NA	NA	-22940	1267	MALE	193	No		YES	M0	N2b	T0	Stage IIIB	WITH TUMOR	NO	Metastatic	Regional Cutaneous or Subcutaneous Tissue (includes satellite and in-transit metastasis)	87
TCGA.DA.A1I8.06	1640	1	1640	0	8	-23286	2069	FEMALE	168	No	IV	NO	M0	N3	T4b	Stage IIIC	WITH TUMOR	NO	Metastatic	Regional Cutaneous or Subcutaneous Tissue (includes satellite and in-transit metastasis)	71
TCGA.DA.A1IA.06	2005	1	2005	0	1.3	-11744	2074	FEMALE	NA	No	IV	NO	M0	N1b	T2a	Stage IIIB	WITH TUMOR	NO	Metastatic	Distant Metastasis	NA
TCGA.DA.A1IB.06	713	0	713	0	1.5	-25219	119	FEMALE	NA	No	IV	NO	M0	N2b	T2b	Stage IIIC	WITH TUMOR	NO	Metastatic	Regional Lymph Node	NA
TCGA.DA.A1IC.06	2071	1	2071	0	2.5	-29859	1929	MALE	175	No	IV	NO	M0	N2c	T3a	Stage IIIB	WITH TUMOR	NO	Metastatic	Regional Cutaneous or Subcutaneous Tissue (includes satellite and in-transit metastasis)	81
TCGA.DA.A3F2.06	870	0	870	0	5.1	-20365	534	MALE	NA	No	V	NO	M0	N2b	T4a	Stage IIIB	WITH TUMOR	NO	Metastatic	Regional Cutaneous or Subcutaneous Tissue (includes satellite and in-transit metastasis)	87
TCGA.DA.A3F3.06	319	1	319	0	NA	-19330	353	MALE	NA	No		NO	M0	N2b	T0	Stage IIIB	WITH TUMOR	NO	Metastatic	Regional Lymph Node	NA
TCGA.DA.A3F5.06	6553	0	6553	0	0.4	-16701	6217	MALE	NA	No	III	NO	M0	N3	T1a	Stage IIIC	WITH TUMOR	NO	Metastatic	Regional Lymph Node	NA
TCGA.DA.A3F8.06	477	0	477	0	1.9	-14327	141	MALE	NA	No	IV	NO	M0	N2b	T2a	Stage IIIB	TUMOR FREE	NO	Metastatic	Regional Lymph Node	NA
TCGA.EB.A1NK.01	613	0	613	0	8	-17569	63	MALE	184	No	IV	NO	M0	N0	T4b	Stage IIC	TUMOR FREE	NO	Primary Tumor	Primary Tumor	132
TCGA.EB.A24C.01	632	0	465	1	10	-20539	51	MALE	180	No		YES	M0	NX	T4b		TUMOR FREE	NO	Primary Tumor	Primary Tumor	74
TCGA.EB.A24D.01	645	0	500	1	36	-26439	73	MALE	175	No		YES	M0	N2b	T4a	Stage IIIB	TUMOR FREE	NO	Primary Tumor	Primary Tumor	86
TCGA.EB.A299.01	378	0	378	0	2	-23322	45	MALE	170	No	III	NO	M0	N0	T2b	Stage IIA	TUMOR FREE	NO	Primary Tumor	Primary Tumor	90
TCGA.EB.A3HV.01	39	0	39	0	13	-13712	217	MALE	180	No	IV	NO	M0	N0	T4b	Stage IIC	WITH TUMOR	NO	Primary Tumor	Primary Tumor	69
TCGA.EB.A3XB.01	408	0	408	0	NA	-23091	225	MALE	164	No	IV	NO	M0	NX	T4	Stage II	TUMOR FREE	NO	Primary Tumor	Primary Tumor	80
TCGA.EB.A3XC.01	650	0	74	1	NA	-27124	112	MALE	178	No		YES	M0	N0	T4b	Stage IIC	TUMOR FREE	NO	Primary Tumor	Primary Tumor	70
TCGA.EB.A3XD.01	430	0	430	0	NA	-19431	170	FEMALE	164	No		NO	M0	NX	T4b	Stage IIC	TUMOR FREE	NO	Primary Tumor	Primary Tumor	80
TCGA.EB.A3XE.01	180	0	180	0	3	-28148	113	FEMALE	158	No		NO	M0	N0	T3a	Stage IIA	TUMOR FREE	NO	Primary Tumor	Primary Tumor	62
TCGA.EB.A3XF.01	278	0	278	0	10	-20910	112	MALE	182	No		NO	M0	N0	T4b	Stage IIC	TUMOR FREE	NO	Primary Tumor	Primary Tumor	88
TCGA.EB.A3Y6.01	126	0	126	0	4.5	-20605	129	FEMALE	168	No		NO	M0	N0	T4b	Stage IIC	TUMOR FREE	NO	Primary Tumor	Primary Tumor	65
TCGA.EB.A3Y7.01	326	1	326	0	4	-31622	111	FEMALE	146	No		NO	M0	N2c	T3a	Stage IIIB	TUMOR FREE	NO	Primary Tumor	Primary Tumor	55
TCGA.EB.A41A.01	262	0	262	0	7	-32872	121	MALE	162	No		NO	M0	N0	T4b	Stage IIC	TUMOR FREE	NO	Primary Tumor	Primary Tumor	63
TCGA.EB.A41B.01	291	0	291	0	28	-27998	119	FEMALE	150	No	V	NO	M0	N0	T4b	Stage IIC	TUMOR FREE	NO	Primary Tumor	Primary Tumor	53
TCGA.EB.A42Y.01	440	0	440	0	5	-26712	99	FEMALE	152	No		NO	M0	N0	T4b	Stage IIC	TUMOR FREE	NO	Primary Tumor	Primary Tumor	43
TCGA.EB.A42Z.01	441	0	441	0	10	-18157	100	MALE	165	No		NO	M0	N1b	T4b	Stage IIIC	TUMOR FREE	NO	Primary Tumor	Primary Tumor	50
TCGA.EB.A431.01	568	0	568	0	15	-12484	135	MALE	170	No	III	NO	M0	N0	T4b	Stage IIC	TUMOR FREE	NO	Primary Tumor	Primary Tumor	62
TCGA.EB.A44N.01	205	1	115	1	5	-21623	150	MALE	183	No	III	YES	M0	N0	T4b	Stage IIC	WITH TUMOR	NO	Primary Tumor	Primary Tumor	70
TCGA.EB.A44O.01	81	0	60	1	5	-25537	126	MALE	182	No		YES	M0	N0	T4a	Stage IIB	WITH TUMOR	NO	Primary Tumor	Primary Tumor	89
TCGA.EB.A44P.01	376	0	376	0	NA	-21519	94	FEMALE	164	No		NO	M0	N0	T4b	Stage IIC	TUMOR FREE	NO	Primary Tumor	Primary Tumor	68
TCGA.EB.A44Q.06	422	0	422	0	NA	-18910	92	FEMALE	154	No		NO	M0	N3	TX	Stage IIIC	TUMOR FREE	NO	Metastatic	Regional Lymph Node	47
TCGA.EB.A44R.06	315	1	315	0	NA	-19298	372	MALE	164	No		NO	M0	N2b	TX	Stage IIIB	TUMOR FREE	NO	Metastatic	Regional Lymph Node	53
TCGA.EB.A4IQ.01	414	0	337	1	15	-15516	71	FEMALE	150	No		YES	M0	N1	T4b	Stage IIIB	TUMOR FREE	NO	Primary Tumor	Primary Tumor	40
TCGA.EB.A4OY.01	593	0	593	0	10	-23773	186	FEMALE	172	No	V	NO	M0	N1a	T4b	Stage IIIB	TUMOR FREE	NO	Primary Tumor	Primary Tumor	87
TCGA.EB.A4OZ.01	620	0	620	0	18	-15337	118	FEMALE	170	No	V	NO	M0	N3	T4a	Stage IIIC	TUMOR FREE	NO	Primary Tumor	Primary Tumor	80
TCGA.EB.A4P0.01	326	1	326	0	8	-30225	112	MALE	178	No	IV	NO	M0	N0	T4b	Stage IIC	TUMOR FREE	NO	Primary Tumor	Primary Tumor	76
TCGA.EB.A4XL.01	777	0	777	0	7	-20486	218	FEMALE	168	No	IV	NO	M0	NX	T4b	Stage IIC	TUMOR FREE	NO	Primary Tumor	Primary Tumor	52
TCGA.EB.A51B.01	537	0	537	0	10	-19645	100	MALE	173	No	III	NO	M0	NX	T4b	Stage IIC	TUMOR FREE	NO	Primary Tumor	Primary Tumor	94
TCGA.EB.A550.01	264	1	264	0	15	-27556	125	FEMALE	158	No	IV	NO	M0	NX	T4b	Stage IIC	TUMOR FREE	NO	Primary Tumor	Primary Tumor	70
TCGA.EB.A551.01	590	0	590	0	10	-28671	107	FEMALE	172	No	V	NO	M0	N2b	T4b	Stage IIIC	TUMOR FREE	NO	Primary Tumor	Primary Tumor	65
TCGA.EB.A553.01	226	0	226	0	10	-22972	95	MALE	164	No		NO	M0	N0	T4b	Stage IIC	TUMOR FREE	NO	Primary Tumor	Primary Tumor	74
TCGA.EB.A57M.01	399	0	399	0	8	-20698	93	MALE	168	No		NO	M0	N1	T4b	Stage IIIB	TUMOR FREE	NO	Primary Tumor	Primary Tumor	61
TCGA.EB.A5FP.01	454	1	24	1	8	-23833	83	FEMALE	180	No		YES	M1b	NX	T4b	Stage IV	WITH TUMOR	NO	Primary Tumor	Primary Tumor	82
TCGA.EB.A5KH.06	619	1	619	0	NA	-20424	648	MALE	172	No		NO	M0	N1	T0	Stage III	TUMOR FREE	NO	Metastatic	Regional Lymph Node	62
TCGA.EB.A5SE.01	401	1	367	1	4	-26965	170	MALE	183	No	IV	YES	M0	NX	T3b	Stage IIB	WITH TUMOR	NO	Primary Tumor	Primary Tumor	77
TCGA.EB.A5SF.01	369	1	369	0	11	-28772	155	FEMALE	161	No	V	NO	M0	NX	T4b	Stage IIC	TUMOR FREE	NO	Primary Tumor	Primary Tumor	57
TCGA.EB.A5SG.06	2076	0	2076	0	NA	-20978	1539	FEMALE	162	No		NO					TUMOR FREE	NO	Metastatic	Regional Lymph Node	61
TCGA.EB.A5SH.06	1643	0	1643	0	5	-21920	1231	FEMALE	168	No	V	NO	M0	N0	T4	Stage III	TUMOR FREE	NO	Metastatic	Regional Lymph Node	56
TCGA.EB.A5UL.06	526	0	526	0	4	-26058	204	MALE	183	No		NO	M0	N1	TX	Stage III	TUMOR FREE	NO	Metastatic	Regional Lymph Node	80
TCGA.EB.A5UM.01	414	0	414	0	5	-17867	92	FEMALE	162	No		NO	M0	N0	T4b	Stage IIC	TUMOR FREE	NO	Primary Tumor	Primary Tumor	60
TCGA.EB.A5UN.06	1582	0	1582	0	14	-18226	1290	MALE	180	No	IV	NO	M0	NX	T4b	Stage IIC	TUMOR FREE	NO	Metastatic	Distant Metastasis	62
TCGA.EB.A5VU.01	321	1	217	1	15	-20610	97	MALE	160	No		YES	M0	N1	T4b	Stage IIIB	WITH TUMOR	NO	Primary Tumor	Primary Tumor	60
TCGA.EB.A5VV.06	214	0	214	0	4	-27364	291	FEMALE	160	No		NO	M0	N1	T3b	Stage IIIB	TUMOR FREE	NO	Metastatic	Regional Lymph Node	96
TCGA.EB.A6L9.06	757	0	757	0	NA	-20172	464	MALE	156	No		NO	M0	N3	TX	Stage IIIC	TUMOR FREE	NO	Metastatic	Regional Lymph Node	58
TCGA.EB.A6QY.01	382	0	36	1	10	-26216	169	MALE	169	No		YES	M0	N0	T4b	Stage IIC	TUMOR FREE	NO	Primary Tumor	Primary Tumor	97
TCGA.EB.A6QZ.01	352	1	129	1	3	-28078	172	FEMALE	162	No		YES	M0	N0	T3a	Stage IIA	WITH TUMOR	YES	Primary Tumor	Primary Tumor	60
TCGA.EB.A6R0.01	467	0	467	0	10	-21367	207	FEMALE	160	No	IV	NO	M0	N0	T4b	Stage IIC	TUMOR FREE	NO	Primary Tumor	Primary Tumor	115
TCGA.EB.A82B.01	390	0	390	0	20	-21239	92	FEMALE	160	No	V	NO	M0	N2	T4b	Stage III	TUMOR FREE	NO	Primary Tumor	Primary Tumor	55
TCGA.EB.A82C.01	17	0	17	0	10	-25850	83	FEMALE	150	No	V	NO	M0	N0	T4b	Stage IIC	TUMOR FREE	NO	Primary Tumor	Primary Tumor	42
TCGA.EB.A85I.01	362	0	362	0	10	-24408	135	MALE	170	No		NO	M0	N0	T4b	Stage IIC	TUMOR FREE	NO	Primary Tumor	Primary Tumor	82
TCGA.EB.A85J.01	360	0	138	1	5.5	-24263	133	FEMALE	166	No		YES	M0	N0	T4a	Stage IIB	TUMOR FREE	NO	Primary Tumor	Primary Tumor	128
TCGA.EB.A97M.01	414	0	414	0	15	-24228	87	MALE	171	No	IV	NO	M0	N0	T4b	Stage IIC	TUMOR FREE	NO	Primary Tumor	Primary Tumor	68
TCGA.EE.A17X.06	907	1	NA	NA	0.8	-20021	1647	MALE	NA	No	III	YES	M0	N0	T1a	Stage IA	WITH TUMOR	NO	Metastatic	Regional Lymph Node	NA
TCGA.EE.A17Y.06	828	1	NA	NA	2.8	-25281	1326	MALE	NA	No	IV	YES	M0	N1a	T3b	Stage IIIB	WITH TUMOR	NO	Metastatic	Regional Cutaneous or Subcutaneous Tissue (includes satellite and in-transit metastasis)	NA
TCGA.EE.A17Z.06	263	1	NA	NA	29	-20970	959	MALE	NA	No	V	YES	M0	N0	T4a	Stage IIB	WITH TUMOR	NO	Metastatic	Regional Lymph Node	NA
TCGA.EE.A180.06	2889	1	NA	NA	4.9	-25523	3412	MALE	NA	No	IV	YES	M0	N0	T4a	Stage III	WITH TUMOR	NO	Metastatic	Distant Metastasis	NA
TCGA.EE.A181.06	1026	1	NA	NA	2.5	-30003	2038	FEMALE	NA	No	IV	YES	M0	N0	T3	Stage II	TUMOR FREE	NO	Metastatic	Regional Lymph Node	NA
TCGA.EE.A182.06	447	1	NA	NA	14	-30718	954	FEMALE	NA	No	V	YES	M0	N1b	T4b	Stage IIIC	WITH TUMOR	NO	Metastatic	Distant Metastasis	NA
TCGA.EE.A183.06	818	1	NA	NA	NA	-17788	1381	MALE	NA	No	I	YES	M0	N0	Tis	Stage 0	WITH TUMOR	NO	Metastatic	Regional Lymph Node	NA
TCGA.EE.A184.06	2073	1	NA	NA	1.95	-26447	2731	MALE	NA	No	IV	YES	M0	N0	T2a	Stage IB		NO	Metastatic	Distant Metastasis	NA
TCGA.EE.A185.06	151	1	NA	NA	6	-20235	751	FEMALE	NA	No	IV	YES	M0	N3	T4b	Stage IIIC	WITH TUMOR	NO	Metastatic	Regional Lymph Node	NA
TCGA.EE.A20B.06	4070	0	4070	0	2.6	-24445	3177	FEMALE	NA	No	III	NO	M0	N0	T3	Stage II	TUMOR FREE	NO	Metastatic	Regional Cutaneous or Subcutaneous Tissue (includes satellite and in-transit metastasis)	NA
TCGA.EE.A20C.06	4601	1	NA	NA	NA	-21660	5168	MALE	NA	No	I	YES	M0	N0	Tis	Stage 0	WITH TUMOR	NO	Metastatic	Distant Metastasis	NA
TCGA.EE.A20F.06	2785	0	2785	0	0.5	-19372	3177	MALE	NA	No		NO	M0	N0	T1	Stage I	TUMOR FREE	YES	Metastatic	Regional Lymph Node	NA
TCGA.EE.A20H.06	5118	1	NA	NA	1.05	-20476	5902	MALE	NA	No	III	YES	M0	N0	T2	Stage I	WITH TUMOR	NO	Metastatic	Distant Metastasis	NA
TCGA.EE.A20I.06	412	1	NA	NA	NA	-28883	1007	MALE	NA	No		YES	M1c	N0	TX	Stage IV	WITH TUMOR	NO	Metastatic	Regional Cutaneous or Subcutaneous Tissue (includes satellite and in-transit metastasis)	NA
TCGA.EE.A29A.06	1927	1	NA	NA	2.3	-25095	2974	MALE	NA	No	IV	YES	M0	N1a	T3a	Stage IIIA	WITH TUMOR	NO	Metastatic	Distant Metastasis	NA
TCGA.EE.A29B.06	2588	1	2588	0	4	-24618	2404	MALE	NA	No	III	NO	M0	N0	T3b	Stage IIB	WITH TUMOR	NO	Metastatic	Distant Metastasis	NA
TCGA.EE.A29C.06	2402	1	2212	1	1.7	-7510	1351	MALE	NA	No	IV	YES	M0	N0	T2a	Stage IB	WITH TUMOR	NO	Metastatic	Regional Lymph Node	NA
TCGA.EE.A29D.06	425	1	425	0	3.2	-31790	892	MALE	NA	No	IV	NO	M0	N1b	T3b	Stage IIIC		NO	Metastatic	Regional Lymph Node	NA
TCGA.EE.A29E.06	1940	0	1940	0	3.2	-19961	1108	MALE	NA	No	IV	NO	M0	N1b	T3a	Stage IIIB	TUMOR FREE	NO	Metastatic	Regional Lymph Node	NA
TCGA.EE.A29G.06	2192	1	NA	NA	7.4	-19664	2983	MALE	NA	No	V	YES	M0	N2a	T4a	Stage IIIA	WITH TUMOR	NO	Metastatic	Regional Cutaneous or Subcutaneous Tissue (includes satellite and in-transit metastasis)	NA
TCGA.EE.A29H.06	1966	0	1231	1	1	-21552	1043	FEMALE	NA	No	II	YES	M0	N0	T1a	Stage IA	TUMOR FREE	NO	Metastatic	Regional Lymph Node	NA
TCGA.EE.A29L.06	79	1	NA	NA	7	-28824	804	MALE	NA	No	V	YES	M0	N3	T4b	Stage IIIC		NO	Metastatic	Regional Lymph Node	NA
TCGA.EE.A29M.06	1729	0	1729	0	1.02	-12350	1296	FEMALE	NA	No	III	NO	M0	N0	T2a	Stage IB	TUMOR FREE	NO	Metastatic	Regional Lymph Node	NA
TCGA.EE.A29N.06	566	1	NA	NA	NA	-28805	809	MALE	NA	No		YES	M0	N0	TX	I or II NOS	WITH TUMOR	NO	Metastatic	Regional Lymph Node	NA
TCGA.EE.A29P.06	1716	0	NA	NA	4.5	-26899	1793	FEMALE	NA	No	IV	YES	M0	N0	T4b	Stage IIC	WITH TUMOR	NO	Metastatic	Regional Lymph Node	NA
TCGA.EE.A29Q.06	2030	1	1256	1	2.3	-25847	1263	FEMALE	NA	No	IV	YES	M0	N0	T3b	Stage IIB	WITH TUMOR	NO	Metastatic	Regional Cutaneous or Subcutaneous Tissue (includes satellite and in-transit metastasis)	NA
TCGA.EE.A29R.06	440	0	NA	NA	3.5	-17857	359	FEMALE	NA	No	V	YES	M0	N1b	T3b	Stage IIIC	WITH TUMOR	NO	Metastatic	Regional Lymph Node	NA
TCGA.EE.A29S.06	1864	1	NA	NA	2.5	-29087	1659	MALE	NA	No	IV	YES	M0	N0	T3a	Stage IIA	WITH TUMOR	NO	Metastatic	Regional Lymph Node	NA
TCGA.EE.A29T.06	11252	0	10888	1	NA	-18779	10559	FEMALE	NA	No		YES	M0	NX	TX		TUMOR FREE	NO	Metastatic	Regional Lymph Node	NA
TCGA.EE.A29V.06	787	1	NA	NA	3.5	-31092	1064	MALE	NA	No	IV	YES	M0	N1b	T3b	Stage IIIC	WITH TUMOR	NO	Metastatic	Distant Metastasis	NA
TCGA.EE.A29W.06	5932	0	5932	0	0	-15396	5186	MALE	NA	No	I	NO	M0	N0	Tis	Stage 0	TUMOR FREE	YES	Metastatic	Regional Lymph Node	NA
TCGA.EE.A29X.06	545	1	NA	NA	2	-21363	763	FEMALE	NA	No	IV	YES	M0	N0	T2a	Stage IB	WITH TUMOR	NO	Metastatic	Regional Lymph Node	NA
TCGA.EE.A2A0.06	1424	1	NA	NA	2.2	-28319	1801	FEMALE	NA	No	IV	YES	M0	N0	T3a	Stage IIA	WITH TUMOR	NO	Metastatic	Regional Lymph Node	NA
TCGA.EE.A2A1.06	3130	0	3130	0	1.3	-17109	2339	MALE	NA	No	IV	NO	M0	N0	T2a	Stage IB	TUMOR FREE	NO	Metastatic	Regional Lymph Node	NA
TCGA.EE.A2A2.06	1120	0	1120	0	7	-26048	612	MALE	NA	No	IV	NO	M0	N1b	T4b	Stage IIIC	TUMOR FREE	NO	Metastatic	Regional Lymph Node	NA
TCGA.EE.A2A5.06	1195	1	NA	NA	1.1	-16041	1252	MALE	NA	No	IV	YES	M0	N0	T2a	Stage IB	WITH TUMOR	NO	Metastatic	Regional Cutaneous or Subcutaneous Tissue (includes satellite and in-transit metastasis)	NA
TCGA.EE.A2A6.06	2620	0	2620	0	0.55	-15953	1766	MALE	NA	No	II	NO	M0	N0	T1a	Stage IA	TUMOR FREE	NO	Metastatic	Regional Lymph Node	NA
TCGA.EE.A2GB.06	1803	0	1803	0	1.65	-18876	1535	MALE	NA	No	III	NO	M0	N1a	T2b	Stage IIIB	TUMOR FREE	YES	Metastatic	Regional Lymph Node	NA
TCGA.EE.A2GC.06	2051	0	2051	0	2.3	-30084	1246	MALE	NA	No	III	NO	M0	N0	T3b	Stage IIB	TUMOR FREE	NO	Metastatic	Regional Lymph Node	NA
TCGA.EE.A2GD.06	10346	1	10143	1	4.4	-21526	10016	FEMALE	NA	No	IV	YES	M0	N0	T4	Stage IIB	WITH TUMOR	NO	Metastatic	Regional Cutaneous or Subcutaneous Tissue (includes satellite and in-transit metastasis)	NA
TCGA.EE.A2GE.06	4898	0	4898	0	0.9	-16353	4220	MALE	NA	No	III	NO	M0	N0	T2	Stage I	TUMOR FREE	YES	Metastatic	Regional Lymph Node	NA
TCGA.EE.A2GH.06	6328	0	6328	0	0.8	-12727	5501	MALE	NA	No	III	NO	M0	N0	T2	Stage I	TUMOR FREE	NO	Metastatic	Regional Lymph Node	NA
TCGA.EE.A2GI.06	1482	0	1482	0	0.65	-14498	1126	MALE	NA	No	III	NO	M0	N0	T1a	Stage IA	TUMOR FREE	NO	Metastatic	Regional Lymph Node	NA
TCGA.EE.A2GJ.06	3266	1	3014	1	0.4	-30602	2589	MALE	NA	No	II	YES	M0	N0	T1a	Stage IA	WITH TUMOR	NO	Metastatic	Regional Lymph Node	NA
TCGA.EE.A2GK.06	1665	0	NA	NA	0.8	-16879	1583	FEMALE	NA	No	III	YES	M0	N0	T1	Stage I	TUMOR FREE	NO	Metastatic	Regional Lymph Node	NA
TCGA.EE.A2GL.06	2423	0	2329	1	3.1	-14701	1708	FEMALE	NA	No	IV	YES	M0	N0	T3a	Stage IIA	WITH TUMOR	NO	Metastatic	Regional Lymph Node	NA
TCGA.EE.A2GM.06	2296	0	NA	NA	6.5	-25711	2519	FEMALE	NA	No	IV	YES	M0	N0	T4b	Stage IIC	TUMOR FREE	NO	Metastatic	Regional Cutaneous or Subcutaneous Tissue (includes satellite and in-transit metastasis)	NA
TCGA.EE.A2GN.06	3106	1	3050	1	1.9	-24683	2766	MALE	NA	Yes	IV	YES	M0	N0	T2b	Stage IIA	WITH TUMOR	NO	Metastatic	Regional Cutaneous or Subcutaneous Tissue (includes satellite and in-transit metastasis)	NA
TCGA.EE.A2GO.06	3857	0	3716	1	3.4	-24159	3162	FEMALE	NA	No	IV	YES	M0	N0	T3b	Stage II	TUMOR FREE	NO	Metastatic	Regional Cutaneous or Subcutaneous Tissue (includes satellite and in-transit metastasis)	NA
TCGA.EE.A2GP.06	423	1	NA	NA	4.2	-29501	831	MALE	NA	No	IV	YES	M0	N1a	T4b	Stage IIIB	WITH TUMOR	NO	Metastatic	Regional Cutaneous or Subcutaneous Tissue (includes satellite and in-transit metastasis)	NA
TCGA.EE.A2GR.06	1301	1	NA	NA	6.9	-28510	622	MALE	NA	No	IV	YES	M0	N0	T4	Stage II	WITH TUMOR	NO	Metastatic	Regional Cutaneous or Subcutaneous Tissue (includes satellite and in-transit metastasis)	NA
TCGA.EE.A2GS.06	2470	1	1831	1	1.8	-10421	1804	FEMALE	NA	No	IV	YES	M0	N0	T2a	Stage IB	WITH TUMOR	NO	Metastatic	Regional Cutaneous or Subcutaneous Tissue (includes satellite and in-transit metastasis)	NA
TCGA.EE.A2GT.06	1365	0	1357	1	2.2	-28364	650	MALE	NA	No	IV	YES	M0	N0	T3a	Stage IIA	WITH TUMOR	NO	Metastatic	Regional Lymph Node	NA
TCGA.EE.A2GU.06	2884	0	2884	0	0.3	-23784	1995	FEMALE	NA	No	II	NO	M0	N0	T1a	Stage IA	TUMOR FREE	NO	Metastatic	Regional Lymph Node	NA
TCGA.EE.A2M5.06	659	1	NA	NA	0.8	-17950	4562	MALE	NA	No	III	YES	M0	N0	T2	Stage I	WITH TUMOR	NO	Metastatic	Regional Lymph Node	NA
TCGA.EE.A2M6.06	3932	0	NA	NA	0.7	-22564	5010	MALE	NA	No	II	YES	M0	N0	T1	Stage I	TUMOR FREE	NO	Metastatic	Regional Lymph Node	NA
TCGA.EE.A2M7.06	877	1	NA	NA	2.2	-24371	4553	MALE	NA	No	III	YES	M0	N0	T3a	Stage II	WITH TUMOR	NO	Metastatic	Regional Lymph Node	NA
TCGA.EE.A2M8.06	601	1	NA	NA	2	-19808	4157	FEMALE	NA	No	IV	YES	M0	N1	T3a	Stage III	WITH TUMOR	NO	Metastatic	Regional Lymph Node	NA
TCGA.EE.A2MC.06	1871	1	NA	NA	1	-26872	3981	MALE	NA	No	III	YES	M0	N0	T2	Stage I	TUMOR FREE	NO	Metastatic	Regional Lymph Node	NA
TCGA.EE.A2MD.06	1438	1	NA	NA	3	-19333	4683	MALE	NA	No	III	YES	M0	N0	T3a	Stage II	WITH TUMOR	NO	Metastatic	Regional Lymph Node	NA
TCGA.EE.A2ME.06	3141	1	NA	NA	0.52	-18841	5761	MALE	NA	No	III	YES	M0	N0	T2	Stage I	WITH TUMOR	NO	Metastatic	Regional Lymph Node	NA
TCGA.EE.A2MF.06	8174	1	NA	NA	1.5	-14312	11607	FEMALE	NA	No	IV	YES	M0	N0	T2	Stage I	WITH TUMOR	NO	Metastatic	Regional Lymph Node	NA
TCGA.EE.A2MG.06	3139	1	NA	NA	0.7	-8405	5286	MALE	NA	No	III	YES	M0	N0	T2	Stage I	WITH TUMOR	NO	Metastatic	Regional Lymph Node	NA
TCGA.EE.A2MH.06	516	1	NA	NA	3.4	-24125	3765	MALE	NA	No	V	YES	M0	N0	T4a	Stage III	WITH TUMOR	NO	Metastatic	Regional Lymph Node	NA
TCGA.EE.A2MI.06	6225	1	NA	NA	0.4	-15880	9247	MALE	NA	No	II	YES	M0	N0	T4	Stage IIB	WITH TUMOR	NO	Metastatic	Regional Lymph Node	NA
TCGA.EE.A2MJ.06	2927	1	NA	NA	11	-22050	4444	MALE	NA	No	V	YES	M0	N0	T4b	Stage III	TUMOR FREE	NO	Metastatic	Regional Lymph Node	NA
TCGA.EE.A2MK.06	4825	0	4825	0	5.2	-6831	4341	FEMALE	NA	No	IV	NO	M0	N0	T4a	Stage III	TUMOR FREE	NO	Metastatic	Regional Lymph Node	NA
TCGA.EE.A2ML.06	6590	1	6165	1	3	-13140	6083	MALE	NA	No	III	YES	M0	N0	T3a	Stage II	WITH TUMOR	NO	Metastatic	Regional Lymph Node	NA
TCGA.EE.A2MM.06	5107	1	NA	NA	0.6	-23132	6699	FEMALE	NA	No	III	YES	M0	N0	T2	Stage I	WITH TUMOR	NO	Metastatic	Regional Lymph Node	NA
TCGA.EE.A2MN.06	1446	1	NA	NA	1	-21202	3943	MALE	NA	No	III	YES	M0	N0	T2	Stage I	WITH TUMOR	NO	Metastatic	Regional Lymph Node	NA
TCGA.EE.A2MP.06	7563	0	NA	NA	1.05	-12474	7519	FEMALE	NA	No		YES	M0	N0	T2	Stage I	WITH TUMOR	NO	Metastatic	Regional Lymph Node	NA
TCGA.EE.A2MQ.06	1315	1	NA	NA	3.1	-25926	1741	FEMALE	NA	No	IV	YES	M0	N2a	T3a	Stage IIIA	WITH TUMOR	NO	Metastatic	Regional Lymph Node	NA
TCGA.EE.A2MR.06	4088	0	3773	1	1.25	-22535	3288	MALE	NA	No	III	YES	M0	N0	T2	Stage I	TUMOR FREE	YES	Metastatic	Regional Lymph Node	NA
TCGA.EE.A2MS.06	4942	0	4522	1	1.8	-26466	4271	MALE	NA	No	IV	YES	M0	N0	T3a	Stage II	TUMOR FREE	NO	Metastatic	Regional Lymph Node	NA
TCGA.EE.A2MT.06	2166	0	2166	0	1.5	-16768	1391	MALE	NA	No	IV	NO	M0	N0	T2a	Stage IB	TUMOR FREE	YES	Metastatic	Regional Lymph Node	NA
TCGA.EE.A2MU.06	1620	0	NA	NA	0.5	-26237	2109	MALE	NA	No	II	YES	M0	N0	T1a	Stage IA	TUMOR FREE	NO	Metastatic	Regional Cutaneous or Subcutaneous Tissue (includes satellite and in-transit metastasis)	NA
TCGA.EE.A3AA.06	3781	0	3781	0	NA	-17196	3731	MALE	NA	No		NO	M0	N2a	T0	Stage III	TUMOR FREE	NO	Metastatic	Regional Lymph Node	NA
TCGA.EE.A3AB.06	3733	0	3733	0	NA	-11054	3725	MALE	NA	No		NO	M0	N2a	T0	Stage III	TUMOR FREE	YES	Metastatic	Regional Lymph Node	NA
TCGA.EE.A3AC.06	1570	0	1570	0	NA	-17319	855	MALE	NA	No		NO	M0	N2b	T0	Stage III	TUMOR FREE	NO	Metastatic	Regional Lymph Node	NA
TCGA.EE.A3AD.06	875	1	554	1	NA	-18491	790	MALE	NA	No		YES	M0	N1b	T0	Stage III	WITH TUMOR	NO	Metastatic	Regional Lymph Node	NA
TCGA.EE.A3AE.06	1658	0	1658	0	0.9	-19216	894	FEMALE	NA	No	III	NO	M0	N0	T1a	Stage IA	TUMOR FREE	NO	Metastatic	Regional Lymph Node	NA
TCGA.EE.A3AF.06	420	1	NA	NA	NA	-17731	809	FEMALE	NA	No		YES	M0	N3	T0	Stage IIIC	WITH TUMOR	YES	Metastatic	Regional Lymph Node	NA
TCGA.EE.A3AG.06	1265	1	755	1	NA	-9161	838	MALE	NA	No		YES	M0	N2c	T0	Stage III	WITH TUMOR	NO	Metastatic	Regional Cutaneous or Subcutaneous Tissue (includes satellite and in-transit metastasis)	NA
TCGA.EE.A3AH.06	4222	1	NA	NA	3.7	-10988	4955	MALE	NA	No	III	YES	M0	N0	T3b	Stage II	WITH TUMOR	NO	Metastatic	Regional Lymph Node	NA
TCGA.EE.A3J3.06	5237	1	NA	NA	0.98	-15446	9396	MALE	NA	No		YES	M0	N0	T2	Stage IB	WITH TUMOR	NO	Metastatic	Regional Cutaneous or Subcutaneous Tissue (includes satellite and in-transit metastasis)	NA
TCGA.EE.A3J4.06	3869	1	NA	NA	2	-26540	7289	MALE	NA	No	IV	YES	M0	N0	T3a	Stage II	WITH TUMOR	NO	Metastatic	Regional Cutaneous or Subcutaneous Tissue (includes satellite and in-transit metastasis)	NA
TCGA.EE.A3J5.06	1124	1	NA	NA	4.8	-26226	4025	MALE	NA	No	V	YES	M0	N1	T4a	Stage III	WITH TUMOR	NO	Metastatic	Regional Cutaneous or Subcutaneous Tissue (includes satellite and in-transit metastasis)	NA
TCGA.EE.A3J7.06	1949	0	NA	NA	1.12	-15896	4744	MALE	NA	No	II	YES	M0	N0	T2	Stage I	TUMOR FREE	NO	Metastatic	Regional Cutaneous or Subcutaneous Tissue (includes satellite and in-transit metastasis)	NA
TCGA.EE.A3J8.06	1044	1	NA	NA	4.8	-21688	1910	MALE	NA	No	IV	YES	M0	N1a	T4a	Stage IIIA	TUMOR FREE	NO	Metastatic	Regional Cutaneous or Subcutaneous Tissue (includes satellite and in-transit metastasis)	NA
TCGA.EE.A3JA.06	1618	1	NA	NA	1.5	-16430	1986	MALE	NA	No	IV	YES	M0	N0	T2a	Stage IB	WITH TUMOR	NO	Metastatic	Regional Lymph Node	NA
TCGA.EE.A3JB.06	6138	0	NA	NA	1.86	-22150	7131	FEMALE	NA	Yes	IV	YES	M0	N1	T3a	Stage III	WITH TUMOR	NO	Metastatic	Regional Cutaneous or Subcutaneous Tissue (includes satellite and in-transit metastasis)	NA
TCGA.EE.A3JD.06	832	1	NA	NA	NA	-25930	825	MALE	NA	No		YES	M0	N2b	TX	Stage III	WITH TUMOR	NO	Metastatic	Regional Lymph Node	NA
TCGA.EE.A3JE.06	1562	0	1562	0	3.7	-27463	1050	MALE	NA	No	IV	NO	M0	N1a	T3b	Stage IIIB	TUMOR FREE	NO	Metastatic	Regional Cutaneous or Subcutaneous Tissue (includes satellite and in-transit metastasis)	NA
TCGA.EE.A3JH.06	3333	0	3309	1	1.3	-19852	3192	MALE	NA	No	III	YES	M0	N0	T2	Stage IB	TUMOR FREE	NO	Metastatic	Regional Lymph Node	NA
TCGA.EE.A3JI.06	4648	1	4648	0	1.2	-17835	4538	MALE	NA	No	IV	NO	M0	N0	T2	Stage I	WITH TUMOR	YES	Metastatic	Regional Lymph Node	NA
TCGA.ER.A193.06	955	1	NA	NA	NA	-22702	1638	MALE	NA	No		YES	M0	N0	T3b	Stage IIB	WITH TUMOR	NO	Metastatic	Regional Lymph Node	NA
TCGA.ER.A194.01	1354	1	1354	0	4.5	-28175	1940	MALE	NA	No	IV	NO	M0	N0			WITH TUMOR	NO	Primary Tumor	Primary Tumor	NA
TCGA.ER.A195.06	1078	1	1078	0	NA	-16948	2130	MALE	NA	No		NO	M0	N0	TX		WITH TUMOR	NO	Metastatic	Regional Lymph Node	NA
TCGA.ER.A196.01	1785	0	1785	0	22	-23533	1106	FEMALE	NA	No	IV	NO	M0	N0	T4b	Stage IIC	TUMOR FREE	NO	Primary Tumor	Primary Tumor	NA
TCGA.ER.A197.06	424	1	NA	NA	8	-30454	1725	FEMALE	NA	No		YES	M0	N1a	T4b	Stage IIIB	WITH TUMOR	NO	Metastatic		NA
TCGA.ER.A198.06	1544	1	NA	NA	10	-16540	2862	MALE	NA	No		YES	M0	NX			WITH TUMOR	NO	Metastatic	Regional Cutaneous or Subcutaneous Tissue (includes satellite and in-transit metastasis)	NA
TCGA.ER.A199.06	279	1	NA	NA	3	-31661	1280	FEMALE	NA	No	IV	YES	M0	N3	T4b	Stage IIIC	WITH TUMOR	NO	Metastatic	Regional Lymph Node	NA
TCGA.ER.A19A.06	2365	0	NA	NA	NA	-29167	1672	MALE	NA	No		YES	M1	N0	TX	Stage IV	TUMOR FREE	NO	Metastatic	Regional Cutaneous or Subcutaneous Tissue (includes satellite and in-transit metastasis)	NA
TCGA.ER.A19B.06	2993	1	NA	NA	NA	-15437	3775	MALE	NA	Yes		YES	M0	N0	TX		WITH TUMOR	NO	Metastatic	Regional Cutaneous or Subcutaneous Tissue (includes satellite and in-transit metastasis)	NA
TCGA.ER.A19C.06	1487	1	1487	0	0.75	-28383	4431	MALE	NA	No	III	NO	M0	NX	T2a	Stage I	WITH TUMOR	NO	Metastatic	Regional Lymph Node	NA
TCGA.ER.A19D.06	383	1	NA	NA	1.75	-16968	2418	FEMALE	NA	No	IV	YES	M0	N0	T2a	Stage IB	WITH TUMOR	NO	Metastatic	Regional Cutaneous or Subcutaneous Tissue (includes satellite and in-transit metastasis)	NA
TCGA.ER.A19E.06	396	1	NA	NA	1.1	-13297	917	FEMALE	NA	No	III	YES	M0	N0	T2a	Stage IB	WITH TUMOR	NO	Metastatic	Regional Lymph Node	NA
TCGA.ER.A19F.06	802	1	802	0	6.7	-30176	2662	MALE	NA	No		NO	M0	N0			TUMOR FREE	NO	Metastatic	Regional Lymph Node	NA
TCGA.ER.A19G.06	8180	0	8180	0	1.6	-17820	8484	FEMALE	NA	No	II	NO	M0	N0			TUMOR FREE	NO	Metastatic	Regional Lymph Node	NA
TCGA.ER.A19H.06	4634	1	4634	0	0.4	-14935	5757	MALE	NA	No	II	NO	M0	N0			TUMOR FREE	NO	Metastatic	Regional Cutaneous or Subcutaneous Tissue (includes satellite and in-transit metastasis)	NA
TCGA.ER.A19J.06	196	1	NA	NA	NA	-19733	2218	MALE	NA	No		YES	M1	N3	TX	Stage IV	WITH TUMOR	NO	Metastatic	Regional Lymph Node	NA
TCGA.ER.A19K.01	469	1	NA	NA	6.8	-28916	1689	FEMALE	NA	No	V	YES	M0	N0	T4b	Stage IIC	WITH TUMOR	NO	Primary Tumor	Primary Tumor	NA
TCGA.ER.A19L.06	4000	1	NA	NA	NA	-13061	6028	MALE	NA	No		YES					WITH TUMOR	NO	Metastatic	Regional Lymph Node	NA
TCGA.ER.A19M.06	1857	1	NA	NA	1.9	-13300	1806	MALE	NA	No	IV	YES	M0	N0	T2a	Stage IB	WITH TUMOR	NO	Metastatic	Regional Lymph Node	NA
TCGA.ER.A19N.06	1340	0	1340	0	NA	-17443	877	MALE	NA	No		NO					TUMOR FREE	YES	Metastatic	Regional Lymph Node	NA
TCGA.ER.A19P.06	4930	1	NA	NA	NA	-17511	5297	FEMALE	NA	No	IV	YES	M0	N0			WITH TUMOR	NO	Metastatic	Regional Lymph Node	NA
TCGA.ER.A19Q.06	1548	1	NA	NA	1.2	-13648	3496	FEMALE	NA	No	III	YES	M0	N0			WITH TUMOR	NO	Metastatic	Regional Lymph Node	NA
TCGA.ER.A19S.06	1133	0	1133	0	NA	-29603	827	FEMALE	NA	No		NO					TUMOR FREE	NO	Metastatic	Regional Lymph Node	NA
TCGA.ER.A19T.01	270	1	270	0	15	-18732	1597	MALE	167	No	V	NO	M1a	N3	T4a	Stage IV	WITH TUMOR	YES	Primary Tumor	Primary Tumor	78
TCGA.ER.A19T.06	270	1	270	0	15	-18732	1597	MALE	167	No	V	NO	M1a	N3	T4a	Stage IV	WITH TUMOR	YES	Metastatic	Primary Tumor	78
TCGA.ER.A19W.06	4507	1	NA	NA	0.75	-17830	6075	FEMALE	NA	No	II	YES					WITH TUMOR	NO	Metastatic	Regional Cutaneous or Subcutaneous Tissue (includes satellite and in-transit metastasis)	NA
TCGA.ER.A1A1.06	2433	0	2433	0	NA	-21209	2002	MALE	NA	No		NO	M0	N3	TX	Stage IIIC	TUMOR FREE	YES	Metastatic	Regional Lymph Node	NA
TCGA.ER.A2NC.06	1333	1	NA	NA	1.97	-18582	1753	MALE	NA	No		YES	M0	N0	T2a	Stage IB	WITH TUMOR	NO	Metastatic	Distant Metastasis	NA
TCGA.ER.A2ND.06	710	1	710	0	1	-20867	2594	FEMALE	NA	No	IV	NO	M0	N3	T1b	Stage IIIC	WITH TUMOR	NO	Metastatic	Distant Metastasis	NA
TCGA.ER.A2NE.06	613	1	613	0	NA	-14259	1457	MALE	NA	Yes		NO	M0	N0	Tis	Stage 0	WITH TUMOR	YES	Metastatic	Distant Metastasis	NA
TCGA.ER.A2NF.01	498	0	NA	NA	4	-19499	246	MALE	NA	No	V	YES	M0	N3	T4b	Stage IIIC	WITH TUMOR	NO	Primary Tumor	Primary Tumor	NA
TCGA.ER.A2NF.06	498	0	NA	NA	4	-19499	246	MALE	NA	No	V	YES	M0	N3	T4b	Stage IIIC	WITH TUMOR	NO	Metastatic	Primary Tumor	NA
TCGA.ER.A2NG.06	951	0	NA	NA	3	-15903	693	FEMALE	NA	Yes	III	YES	M0	N3	T3b	Stage IIIC	WITH TUMOR	NO	Metastatic	Regional Lymph Node	NA
TCGA.ER.A2NH.06	975	0	975	0	4	-18220	744	MALE	NA	Yes	IV	NO	M0	N3	T4b	Stage IIIC	TUMOR FREE	NO	Metastatic	Regional Lymph Node	NA
TCGA.ER.A3ES.06	7514	1	7514	0	NA	-9366	8892	MALE	NA	Yes		NO					WITH TUMOR	NO	Metastatic	Distant Metastasis	NA
TCGA.ER.A3ET.06	2443	0	NA	NA	3.55	-23650	2362	FEMALE	NA	No	IV	YES	M0	N1a	T3a	Stage IIIA	WITH TUMOR	NO	Metastatic	Regional Cutaneous or Subcutaneous Tissue (includes satellite and in-transit metastasis)	NA
TCGA.ER.A3EV.06	1429	1	728	1	4.4	-20354	3678	MALE	182	No		YES	M0	N0	T4	Stage III	WITH TUMOR	NO	Metastatic	Distant Metastasis	90
TCGA.ER.A3PL.06	1010	0	1010	0	2.2	-11032	1017	MALE	NA	No	V	NO	M1a	N0	T3b	Stage IV	WITH TUMOR	NO	Metastatic	Regional Cutaneous or Subcutaneous Tissue (includes satellite and in-transit metastasis)	NA
TCGA.ER.A42K.06	206	0	NA	NA	5.5	-14628	101	FEMALE	NA	No	IV	YES	M0	N3	T4b	Stage IIIC	WITH TUMOR	NO	Metastatic	Regional Lymph Node	NA
TCGA.FR.A2OS.01	368	1	368	0	NA	-18122	1257	FEMALE	164	No	V	NO	M0	N0	T4b	Stage IIC	WITH TUMOR	NO	Primary Tumor	Primary Tumor	84
TCGA.FR.A3R1.01	685	0	678	1	6.3	-25271	126	MALE	178	No	V	YES	M0	N0	T4b	Stage IIC	WITH TUMOR	NO	Primary Tumor	Primary Tumor	84
TCGA.FR.A3YN.06	2828	0	2828	0	1.25	-16278	2347	MALE	179	No	IV	NO	M0	N0	T2a	Stage IB	TUMOR FREE	NO	Metastatic	Regional Lymph Node	89
TCGA.FR.A44A.06	5299	0	5299	0	2.51	-10707	4931	FEMALE	NA	No	IV	NO	M0	N0	T3a	Stage II	TUMOR FREE	YES	Metastatic	Regional Lymph Node	105
TCGA.FR.A69P.06	478	0	274	1	NA	-12679	108	FEMALE	173	No		YES		N3	TX	Stage IIIC	TUMOR FREE	YES	Metastatic	Regional Lymph Node	76
TCGA.FR.A726.01	305	1	273	1	14	-32873	140	MALE	179	No	IV	YES	M0	N0	T4b	Stage IIC	WITH TUMOR	NO	Primary Tumor	Primary Tumor	81
TCGA.FR.A728.01	583	0	583	0	12	-19936	136	FEMALE	165	No	IV	NO	M0	N2a	T4b	Stage IIIB	TUMOR FREE	NO	Primary Tumor	Primary Tumor	87
TCGA.FR.A729.06	6716	0	6299	1	0.25	-14043	6307	FEMALE	174	No	II	YES	M0	N0	T1	Stage I	WITH TUMOR	NO	Metastatic	Regional Lymph Node	83
TCGA.FR.A7U8.06	847	0	567	1	NA	-18346	407	MALE	183	Yes		YES	M0	N3	TX	Stage IIIC	WITH TUMOR	NO	Metastatic	Distant Metastasis	75
TCGA.FR.A7U9.06	571	0	231	1	2.8	-23245	129	FEMALE	160	No	IV	YES	M0	N3	T3b	Stage IIIC	TUMOR FREE	NO	Metastatic	Regional Lymph Node	67
TCGA.FR.A7UA.06	1164	0	1164	0	1.02	-24032	829	FEMALE	162	No	IV	NO	M0	N0	T2a	Stage IB	TUMOR FREE	YES	Metastatic	Regional Lymph Node	87
TCGA.FR.A8YC.06	1059	1	NA	NA	2.6	-28680	1042	MALE	168	No	IV	YES	M0	N0	T3b	Stage IIB	WITH TUMOR	NO	Metastatic	Distant Metastasis	74
TCGA.FR.A8YD.06	1103	1	1103	0	4.5	-20782	811	FEMALE	158	No	IV	NO	M0	N0	T4b	Stage IIC	WITH TUMOR	NO	Metastatic	Distant Metastasis	77
TCGA.FR.A8YE.06	3176	0	3176	0	0.79	-15159	2836	MALE	175	No	III	NO	M0	N0	T1a	Stage IA	TUMOR FREE	NO	Metastatic	Regional Lymph Node	79
TCGA.FS.A1YW.06	6598	1	6598	0	1	-19078	8597	MALE	NA	No	IV	NO	M0	N0	T1b	Stage IB	WITH TUMOR	NO	Metastatic	Regional Lymph Node	NA
TCGA.FS.A1YX.06	1478	1	NA	NA	1.1	-14387	3485	FEMALE	NA	No	IV	YES	M0	N0	T2	Stage I	WITH TUMOR	NO	Metastatic	Regional Cutaneous or Subcutaneous Tissue (includes satellite and in-transit metastasis)	NA
TCGA.FS.A1YY.06	6953	1	NA	NA	2.7	-20396	8800	FEMALE	NA	No	IV	YES	M0	N0	T3a	Stage IIA	WITH TUMOR	NO	Metastatic	Distant Metastasis	NA
TCGA.FS.A1Z0.06	6164	1	NA	NA	0.95	-11815	7435	FEMALE	NA	No	III	YES	M0	N0	T1a	Stage IA	WITH TUMOR	NO	Metastatic	Distant Metastasis	NA
TCGA.FS.A1Z3.06	636	1	NA	NA	NA	-26435	3152	FEMALE	NA	No		YES	M1	N0	TX	Stage IV	WITH TUMOR	NO	Metastatic	Distant Metastasis	NA
TCGA.FS.A1Z4.06	854	1	NA	NA	0.85	-22932	3575	MALE	NA	No	III		M0	N0	T1	Stage I	WITH TUMOR	NO	Metastatic	Regional Lymph Node	NA
TCGA.FS.A1Z7.06	237	1	NA	NA	17	-7293	2256	MALE	NA	No	V	YES	M0	N1b	T4b	Stage IIIC	WITH TUMOR	NO	Metastatic	Regional Lymph Node	NA
TCGA.FS.A1ZA.06	843	1	NA	NA	4.5	-16705	2925	FEMALE	NA	No	IV	YES	M0	N2c	T4b	Stage IIIB	WITH TUMOR	NO	Metastatic	Distant Metastasis	NA
TCGA.FS.A1ZB.06	1486	1	NA	NA	3	-20963	3180	MALE	NA	No	II	YES	M0	N0	T3a	Stage II	WITH TUMOR	NO	Metastatic	Distant Metastasis	NA
TCGA.FS.A1ZC.06	10870	1	NA	NA	NA	-18843	11991	MALE	NA	No	III	YES	M0	N0	TX	I or II NOS	WITH TUMOR	NO	Metastatic	Distant Metastasis	NA
TCGA.FS.A1ZD.06	1628	1	NA	NA	1.18	-23344	3458	MALE	NA	No	III	YES	M0	N0	T2b	Stage IIA	WITH TUMOR	NO	Metastatic	Regional Lymph Node	NA
TCGA.FS.A1ZE.06	1225	0	NA	NA	5	-14618	1064	MALE	NA	No	III	YES	M0	N0	T4b	Stage IIC	TUMOR FREE	NO	Metastatic	Distant Metastasis	NA
TCGA.FS.A1ZF.06	470	1	NA	NA	4.3	-28491	1309	FEMALE	NA	No	IV	YES	M0	N0	T4b	Stage IIC	WITH TUMOR	NO	Metastatic	Distant Metastasis	NA
TCGA.FS.A1ZG.06	295	1	NA	NA	6	-22252	1463	FEMALE	NA	No	V	YES	M0	N2b	T4b	Stage IIIC	WITH TUMOR	NO	Metastatic	Regional Lymph Node	NA
TCGA.FS.A1ZH.06	996	1	NA	NA	3	-26232	2661	FEMALE	NA	No	IV	YES	M1c	N2c	T3b	Stage IV	WITH TUMOR	NO	Metastatic	Regional Lymph Node	NA
TCGA.FS.A1ZJ.06	1441	1	NA	NA	1.22	-27476	3589	FEMALE	NA	No	IV	YES	M0	N0	T2	Stage I	WITH TUMOR	NO	Metastatic	Regional Lymph Node	NA
TCGA.FS.A1ZK.06	728	1	NA	NA	5	-24839	2009	MALE	NA	No	IV	YES	M0	N0	T4	Stage II	WITH TUMOR	NO	Metastatic	Distant Metastasis	NA
TCGA.FS.A1ZM.06	3080	0	NA	NA	1.2	-27210	3515	MALE	NA	No	IV	YES	M0	N2c	T2	Stage III	TUMOR FREE	NO	Metastatic	Regional Cutaneous or Subcutaneous Tissue (includes satellite and in-transit metastasis)	NA
TCGA.FS.A1ZN.01	730	1	NA	NA	8	-15890	3050	MALE	NA	No	IV	YES	M0	N1a	T4b	Stage IIIA	WITH TUMOR	NO	Primary Tumor	Primary Tumor	NA
TCGA.FS.A1ZP.06	2273	1	NA	NA	2.5	-19175	4897	MALE	NA	No	III		M0	N0	T3	Stage II	WITH TUMOR	NO	Metastatic	Regional Lymph Node	NA
TCGA.FS.A1ZQ.06	4062	1	NA	NA	NA	-11599	4897	MALE	NA	No		YES	M0	N0	TX	I or II NOS	WITH TUMOR	YES	Metastatic	Distant Metastasis	NA
TCGA.FS.A1ZR.06	347	1	NA	NA	2	-13325	5645	MALE	NA	No	IV	YES	M0	N0	T2	Stage II	WITH TUMOR	NO	Metastatic	Regional Cutaneous or Subcutaneous Tissue (includes satellite and in-transit metastasis)	NA
TCGA.FS.A1ZS.06	4526	0	2861	1	1.15	-19813	4822	MALE	NA	No		YES	M0	N0	T2	Stage I	WITH TUMOR	NO	Metastatic	Regional Lymph Node	NA
TCGA.FS.A1ZT.06	1617	0	1617	0	1.15	-20284	2025	MALE	NA	No	IV	NO	M0	N1b	T2	Stage III	TUMOR FREE	NO	Metastatic	Distant Metastasis	NA
TCGA.FS.A1ZU.06	808	1	NA	NA	8.4	-25856	3164	FEMALE	NA	No	V	YES	M0	N0	T4b	Stage IIC	WITH TUMOR	NO	Metastatic	Distant Metastasis	NA
TCGA.FS.A1ZW.06	1505	0	1505	0	1.2	-24087	2084	MALE	NA	No	III	NO	M0	N1a	T2b	Stage IIIB	TUMOR FREE	NO	Metastatic	Regional Lymph Node	NA
TCGA.FS.A1ZY.06	824	1	NA	NA	2.9	-26197	1848	MALE	NA	Yes	IV	YES	M0	N0	T3b	Stage IIB	WITH TUMOR	NO	Metastatic	Distant Metastasis	NA
TCGA.FS.A1ZZ.06	822	1	NA	NA	3.8	-19733	1780	FEMALE	NA	Yes	IV		M0	N0	T3b	Stage IIB	WITH TUMOR	YES	Metastatic	Distant Metastasis	NA
TCGA.FS.A4F0.06	2367	0	NA	NA	14	-24717	3223	FEMALE	NA	Yes	V	YES	M0	N0	T4a	Stage IIB	TUMOR FREE	NO	Metastatic	Regional Cutaneous or Subcutaneous Tissue (includes satellite and in-transit metastasis)	NA
TCGA.FS.A4F2.06	1525	1	NA	NA	4.7	-16944	3432	FEMALE	NA	No	V	YES	M0	N0	T4b	Stage IIC	WITH TUMOR	NO	Metastatic	Regional Cutaneous or Subcutaneous Tissue (includes satellite and in-transit metastasis)	NA
TCGA.FS.A4F4.06	2028	1	NA	NA	2	-23663	4103	MALE	NA	No	IV	YES	M0	N0	T2b	Stage IIA	WITH TUMOR	NO	Metastatic	Regional Cutaneous or Subcutaneous Tissue (includes satellite and in-transit metastasis)	NA
TCGA.FS.A4F5.06	874	1	NA	NA	1.48	-28412	2522	FEMALE	NA	No	IV	YES	M0	N0	T2a	Stage IB	WITH TUMOR	NO	Metastatic	Regional Cutaneous or Subcutaneous Tissue (includes satellite and in-transit metastasis)	NA
TCGA.FS.A4F8.06	5318	1	NA	NA	0.9	-19137	5595	MALE	NA	No		YES	M0	N0	T1	Stage I	WITH TUMOR	NO	Metastatic	Regional Lymph Node	NA
TCGA.FS.A4F9.06	378	0	NA	NA	10	-29324	625	MALE	NA	No		YES	M0	N3	T4b	Stage IIIC	TUMOR FREE	NO	Metastatic	Regional Lymph Node	NA
TCGA.FS.A4FB.06	813	1	NA	NA	2	-16896	1086	FEMALE	NA	No	IV	YES	M0	N1a	T2	Stage III	WITH TUMOR	NO	Metastatic	Regional Lymph Node	NA
TCGA.FS.A4FC.06	1655	1	NA	NA	4	-27482	1908	FEMALE	NA	No	IV	YES	M0	N0	T3a	Stage IIA	WITH TUMOR	NO	Metastatic	Regional Cutaneous or Subcutaneous Tissue (includes satellite and in-transit metastasis)	NA
TCGA.FS.A4FD.06	2369	0	NA	NA	2	-14426	3065	MALE	NA	Yes	IV	YES	M0	N3	T2	Stage IIIC	WITH TUMOR	NO	Metastatic	Regional Lymph Node	NA
TCGA.FW.A3I3.06	6	0	6	0	NA	-21731	79	FEMALE	173	No		NO	M1	N0	T4b	Stage IV	TUMOR FREE		Metastatic	Distant Metastasis	105
TCGA.FW.A3R5.06	697	0	697	0	NA	-24868	745	MALE	NA	No		NO	M0	N2	TX	Stage III		NO	Metastatic	Regional Lymph Node	NA
TCGA.FW.A3TU.06	1691	1	NA	NA	NA	-26589	1579	FEMALE	NA	No	IV	YES					WITH TUMOR	NO	Metastatic	Distant Metastasis	NA
TCGA.FW.A3TV.06	411	0	139	1	0.5	-20972	44	FEMALE	165	No	III	YES	M0	N2b	T1	Stage III	WITH TUMOR	NO	Metastatic	Regional Lymph Node	86
TCGA.FW.A5DX.01	640	0	640	0	7	-26056	96	MALE	NA	No		NO		N3	T4a	Stage IIIC	TUMOR FREE	NO	Primary Tumor	Primary Tumor	NA
TCGA.FW.A5DY.06	587	0	587	0	NA	-17730	111	FEMALE	NA	No		NO		N1	T3	Stage III	TUMOR FREE	NO	Metastatic	Regional Lymph Node	NA
TCGA.GF.A2C7.01	21	0	21	0	NA	-17545	9	MALE	NA	No	IV	NO	M0	N0	T4b	Stage IIC	TUMOR FREE	NO	Primary Tumor	Primary Tumor	NA
TCGA.GF.A3OT.06	301	0	NA	NA	NA	-21359	160	FEMALE	NA	No		YES	M0	N3	T3	Stage IIIC	WITH TUMOR	NO	Metastatic	Regional Lymph Node	66
TCGA.GF.A4EO.06	220	0	220	0	NA	-27114	51	FEMALE	166	No		NO	M0	N3	T0	Stage IIIC	TUMOR FREE	YES	Metastatic	Regional Lymph Node	105
TCGA.GF.A6C8.06	62	0	NA	NA	4	-22731	198	FEMALE	167	No	IV	YES	M0	NX	T3b	Stage IIB		NO	Metastatic	Regional Lymph Node	67
TCGA.GF.A6C9.06	480	0	480	0	NA	-28774	154	MALE	172	No		NO				Stage IIIB	TUMOR FREE	YES	Metastatic	Distant Metastasis	87
TCGA.GF.A769.01	1070	1	1070	0	74	-14304	1120	MALE	182	No	IV	NO	M0	NX	T4b	Stage IIC	WITH TUMOR	NO	Primary Tumor	Primary Tumor	88
TCGA.GN.A262.06	3847	0	3847	0	3	-17239	3476	FEMALE	159	Yes		NO					WITH TUMOR	NO	Metastatic	Regional Cutaneous or Subcutaneous Tissue (includes satellite and in-transit metastasis)	72
TCGA.GN.A263.01	467	1	NA	NA	NA	-8952	2417	MALE	170	No	V	YES	M1c	N3	T4b	Stage IV	WITH TUMOR	NO	Primary Tumor	Primary Tumor	92
TCGA.GN.A264.06	3587	1	NA	NA	7	-22254	5008	MALE	NA	No	V	YES					WITH TUMOR	NO	Metastatic	Regional Lymph Node	104
TCGA.GN.A265.06	2577	0	NA	NA	NA	-19712	2400	MALE	NA	No		YES					TUMOR FREE	NO	Metastatic	Regional Lymph Node	85
TCGA.GN.A266.06	308	1	NA	NA	NA	-16456	2354	MALE	173	No		YES					WITH TUMOR	YES	Metastatic	Regional Cutaneous or Subcutaneous Tissue (includes satellite and in-transit metastasis)	103
TCGA.GN.A267.06	1960	1	NA	NA	5.2	-14055	2297	MALE	167	No	IV	YES	M0	N1a	T4a	Stage IIIA	WITH TUMOR	NO	Metastatic	Regional Lymph Node	96
TCGA.GN.A268.06	1910	1	NA	NA	9.8	-30430	2256	FEMALE	155	No	V	YES	M0	N0	T4a	Stage IIB	WITH TUMOR	NO	Metastatic	Regional Lymph Node	55
TCGA.GN.A26A.06	988	1	NA	NA	2.3	-23288	1766	FEMALE	165	No	IV	YES	M0	N1a	T3a	Stage IIIA	WITH TUMOR	NO	Metastatic	Regional Cutaneous or Subcutaneous Tissue (includes satellite and in-transit metastasis)	66
TCGA.GN.A26C.01	821	1	NA	NA	14	-28336	1609	MALE	NA	No	IV	YES	M0	N2b	T4b	Stage IIIC	WITH TUMOR	NO	Primary Tumor	Primary Tumor	101
TCGA.GN.A26D.06	1204	0	NA	NA	12	-26494	1093	FEMALE	156	No	V	YES		N0	T4b	Stage IIC	WITH TUMOR	NO	Metastatic	Regional Lymph Node	68
TCGA.GN.A4U3.06	3708	0	2274	1	3	-11294	3001	MALE	180	No	IV	YES	M0	N1a	T3a	Stage III	TUMOR FREE	YES	Metastatic	Distant Metastasis	84
TCGA.GN.A4U4.06	1197	0	1197	0	1.7	-26761	526	MALE	175	No	IV	NO	M0	NX	T2b	Stage IIA	TUMOR FREE	NO	Metastatic	Regional Lymph Node	85
TCGA.GN.A4U5.01	1156	0	1156	0	1.15	-22499	519	FEMALE	157	No	IV	NO	M0	NX	T2a	Stage IB	TUMOR FREE	NO	Primary Tumor	Primary Tumor	84
TCGA.GN.A4U7.06	317	1	317	0	1.39	-20458	421	FEMALE	161	No	IV	NO	M0	N3	T2b	Stage IIIC	WITH TUMOR	NO	Metastatic	Regional Lymph Node	48
TCGA.GN.A4U8.06	1487	0	1487	0	NA	-18953	1293	MALE	180	No		NO					TUMOR FREE	YES	Metastatic	Regional Lymph Node	NA
TCGA.GN.A4U9.06	673	1	384	1	1.7	-26118	167	MALE	176	No	IV	YES	M0	N3	T2b	Stage IIIC	WITH TUMOR	NO	Metastatic	Regional Lymph Node	104
TCGA.GN.A8LK.06	1524	1	NA	NA	0.7	-25725	1456	MALE	175	No	IV	YES		NX	T1b	Stage IB	WITH TUMOR	NO	Metastatic	Distant Metastasis	93
TCGA.GN.A8LL.06	650	1	NA	NA	5	-25000	593	FEMALE	154	No		YES	M0	NX	T4b	Stage IIC	WITH TUMOR	NO	Metastatic	Regional Lymph Node	89
TCGA.GN.A8LN.01	603	0	437	1	4.85	-24872	247	MALE	180	No	IV	YES	M0	NX	T4b	Stage IIC	WITH TUMOR	NO	Primary Tumor	Primary Tumor	108
TCGA.GN.A9SD.06	1807	1	NA	NA	0.5	-21851	1757	FEMALE	158	Yes	III	YES	M0	NX	T1a	Stage IA	WITH TUMOR	NO	Metastatic	Regional Lymph Node	97
TCGA.HR.A2OG.06	7	0	NA	NA	NA	-21767	NA	FEMALE	NA	No		YES					TUMOR FREE	NO	Metastatic	Distant Metastasis	NA
TCGA.HR.A2OH.06	2004	1	2004	0	3.4	-16910	NA	FEMALE	169	No		NO	M0	N2a	T3b	Stage IIIB	WITH TUMOR	YES	Metastatic	Distant Metastasis	NA
TCGA.HR.A5NC.01	1000	0	NA	NA	8	-32872	NA	FEMALE	152	No	V	YES	M0	NX	T4		TUMOR FREE	NO	Primary Tumor	Primary Tumor	NA
TCGA.IH.A3EA.01	524	0	NA	NA	NA	-22577	1119	MALE	175	No		YES	M0	N0	T4b	Stage IIC	WITH TUMOR	NO	Primary Tumor	Primary Tumor	81
TCGA.LH.A9QB.06	10860	0	NA	NA	NA	-9058	10915	FEMALE	160	No	III	YES					TUMOR FREE	NO	Metastatic	Distant Metastasis	86
TCGA.OD.A75X.06	9061	1	8987	1	NA	-17910	8926	MALE	182	No		YES	M0	NX	TX		WITH TUMOR	NO	Metastatic	Distant Metastasis	103
TCGA.QB.A6FS.06	220	0	220	0	NA	-18134	114	MALE	184	No		NO	M0	N3	T0	Stage IIIC	WITH TUMOR	NO	Metastatic	Regional Lymph Node	78
TCGA.QB.AA9O.06	549	1	NA	NA	NA	-27009	465	MALE	180	No		YES	M0	N3	TX	Stage IIIC	WITH TUMOR	NO	Metastatic	Regional Lymph Node	119
TCGA.RP.A693.06	10	0	10	0	NA	-28394	1585	MALE	178	No		NO	M1c	NX	TX	Stage IV	TUMOR FREE	NO	Metastatic	Distant Metastasis	81
TCGA.RP.A694.06	21	0	21	0	NA	-26044	1456	MALE	185	No		NO	M1c	NX	TX	Stage IV	TUMOR FREE	NO	Metastatic	Distant Metastasis	99
TCGA.W3.A824.06	6940	0	6940	1	1.5	-23131	6686	MALE	170	No		YES	M0	N0	T2	Stage I	WITH TUMOR	NO	Metastatic	Regional Lymph Node	79
TCGA.W3.A825.06	1917	1	NA	NA	1.3	-22097	5651	FEMALE	162	No	IV	YES	M0	N0	T3	Stage II	WITH TUMOR	NO	Metastatic	Distant Metastasis	77
TCGA.W3.A828.06	3683	1	NA	NA	0.5	-24258	5986	MALE	180	No	IV	YES	M0	N0	T3	Stage II		NO	Metastatic	Distant Metastasis	91
TCGA.W3.AA1O.06	122	1	122	0	NA	-31351	6123	MALE	183	No		NO	M0	N2	TX	Stage III	WITH TUMOR	NO	Metastatic	Regional Lymph Node	89
TCGA.W3.AA1Q.06	2101	1	NA	NA	NA	-21033	6944	MALE	178	No		YES	M0	N1	TX	Stage III	WITH TUMOR	NO	Metastatic	Distant Metastasis	73
TCGA.W3.AA1R.06	3379	1	NA	NA	NA	-26145	6823	MALE	180	No	V	YES	M0	N0	T3	Stage II	WITH TUMOR	NO	Metastatic	Regional Lymph Node	86
TCGA.W3.AA1V.06	1280	1	NA	NA	1.3	-23314	7097	MALE	180	No	IV	YES	M0	N0	T3	Stage II	WITH TUMOR	NO	Metastatic	Regional Lymph Node	91
TCGA.W3.AA1W.06	6666	0	6666	0	1.54	-23711	6427	MALE	170	Yes	IV	NO	M0	N0	T3	Stage II	TUMOR FREE	YES	Metastatic	Distant Metastasis	101
TCGA.W3.AA21.06	3195	1	NA	NA	1.1	-9527	7127	MALE	175	No	III	YES	M0	N0	T2	Stage I	WITH TUMOR	NO	Metastatic	Regional Lymph Node	99
TCGA.WE.A8JZ.06	731	0	NA	NA	14	-25884	642	MALE	NA	No		YES	M0	N1a	T4b	Stage IIIB	TUMOR FREE	NO	Metastatic	Regional Lymph Node	NA
TCGA.WE.A8K1.06	1492	0	1492	0	3	-27191	1140	MALE	NA	No		NO	M0	N3	T3b	Stage IIIC	TUMOR FREE	NO	Metastatic	Regional Cutaneous or Subcutaneous Tissue (includes satellite and in-transit metastasis)	NA
TCGA.WE.A8K4.01	509	0	509	0	12	-31308	203	MALE	NA	No		NO	M0	NX	T4a	Stage IIB	TUMOR FREE	NO	Primary Tumor	Primary Tumor	NA
TCGA.WE.A8K5.06	1654	0	NA	NA	1.7	-23837	1562	MALE	NA	No	III	YES	M1c	N3	T2a	Stage IV	WITH TUMOR	NO	Metastatic	Regional Cutaneous or Subcutaneous Tissue (includes satellite and in-transit metastasis)	NA
TCGA.WE.A8K6.06	486	0	272	1	NA	-29216	156	MALE	NA	No		YES	M0	N1b	TX	Stage IIIB	WITH TUMOR	NO	Metastatic	Regional Lymph Node	NA
TCGA.WE.A8ZM.06	3008	0	2987	1	NA	-25869	2682	MALE	NA	No		YES	M0	N1b	TX	Stage IIIB	WITH TUMOR	NO	Metastatic	Regional Cutaneous or Subcutaneous Tissue (includes satellite and in-transit metastasis)	NA
TCGA.WE.A8ZN.06	1794	0	1463	1	4.5	-20942	1487	MALE	NA	No		YES	M0	NX	T4a	Stage IIB	WITH TUMOR	NO	Metastatic	Regional Cutaneous or Subcutaneous Tissue (includes satellite and in-transit metastasis)	NA
TCGA.WE.A8ZO.06	2057	0	1795	1	2.4	-26946	1745	FEMALE	NA	No	IV	YES	M0	N1b	T3a	Stage IIIB	TUMOR FREE	NO	Metastatic	Regional Lymph Node	NA
TCGA.WE.A8ZQ.06	1818	0	1757	1	2.3	-17824	1518	MALE	NA	No		YES	M0	N0	T3a	Stage IIA	WITH TUMOR	NO	Metastatic	Regional Lymph Node	NA
TCGA.WE.A8ZR.06	274	1	126	1	7.3	-18051	66	MALE	NA	No		YES	M0	N1b	T4b	Stage IIIC	WITH TUMOR	YES	Metastatic	Regional Lymph Node	NA
TCGA.WE.A8ZT.06	359	0	359	0	4	-9379	40	FEMALE	NA	No		NO	M1b	N1b	T3b	Stage IV	TUMOR FREE	NO	Metastatic	Regional Lymph Node	NA
TCGA.WE.A8ZX.06	991	0	991	0	NA	-16736	665	MALE	NA	No		NO	M0	N1b	TX	Stage IIIB	TUMOR FREE	YES	Metastatic	Regional Lymph Node	NA
TCGA.WE.A8ZY.06	1506	1	1389	1	3	-22676	1294	MALE	NA	No		YES	M0	NX	T3a	Stage IIA	WITH TUMOR	NO	Metastatic	Regional Cutaneous or Subcutaneous Tissue (includes satellite and in-transit metastasis)	NA
TCGA.WE.AA9Y.06	370	0	370	0	1.4	-13850	63	MALE	NA	No		NO	M0	N3	T2a	Stage IIIC	TUMOR FREE	NO	Metastatic	Regional Lymph Node	NA
TCGA.WE.AAA0.06	1065	0	650	1	0.8	-17261	819	MALE	NA	No		YES	M0	N0	T1a	Stage IA	WITH TUMOR	YES	Metastatic	Regional Lymph Node	NA
TCGA.WE.AAA3.06	600	0	600	0	7	-30843	293	FEMALE	NA	No		NO	M0	N2b	T4b	Stage IIIC	TUMOR FREE	NO	Metastatic	Regional Lymph Node	NA
TCGA.WE.AAA4.06	678	0	419	1	NA	-20708	376	FEMALE	NA	No		YES	M0	N3	TX	Stage IIIC	WITH TUMOR	NO	Metastatic	Regional Cutaneous or Subcutaneous Tissue (includes satellite and in-transit metastasis)	NA
TCGA.YD.A9TA.06	1496	0	1496	0	1.5	-27498	1319	MALE	175	No	III	NO					TUMOR FREE	NO	Metastatic	Distant Metastasis	67
TCGA.YG.AA3N.01	306	0	306	0	17	-24525	61	MALE	152	No	IV	NO	M0	N0	T4b	Stage IIC	TUMOR FREE	NO	Primary Tumor	Primary Tumor	80
TCGA.YG.AA3O.06	1154	1	999	1	NA	-22999	956	MALE	173	No		YES					WITH TUMOR	NO	Metastatic	Regional Lymph Node	92
TCGA.YG.AA3P.06	439	0	NA	NA	10	-23219	335	FEMALE	160	No	V	YES	M0	N0	T4a	Stage IIB	WITH TUMOR	NO	Metastatic	Distant Metastasis	64
TCGA.Z2.A8RT.06	839	0	839	0	4	-15342	515	FEMALE	155	No	III	NO	M0	N0	T3b	Stage IIB	TUMOR FREE	NO	Metastatic	Regional Cutaneous or Subcutaneous Tissue (includes satellite and in-transit metastasis)	77
TCGA.Z2.AA3S.06	2950	0	2846	1	0.5	-21318	2646	MALE	172	No	II	YES	M0	N0	T1a	Stage IA	WITH TUMOR	YES	Metastatic	Regional Lymph Node	78
TCGA.Z2.AA3V.06	486	0	486	0	0.5	-20937	172	FEMALE	166	No		NO	M0	N0	T1a	Stage IA	TUMOR FREE	NO	Metastatic	Regional Lymph Node	63
