# Supplementary material for: Identification of Potential Prognostic Biomarkers Associated With Cancerometastasis in Skin Cutaneous Melanoma
Source: Front Genet. 2021 Jul 21;12:687979. doi: 10.3389/fgene.2021.687979 (PMC8337057; doi:10.3389/fgene.2021.687979)
Supplement: Supplementary file 5 [file Table_2.XLSX]

## Sheet: Immune score diff analysis
Immune score differential expression analysis
gene	conMean	treatMean	logFC	pValue	fdr
SASH3	6.58501	9.6247	0.547556	2.98944e-70	4.755e-66
VAV1	5.51769	8.63353	0.645888	3.27137e-69	2.60172e-65
PTPN6	7.44136	10.2318	0.459423	4.87543e-68	1.54274e-64
NCKAP1L	7.0201	9.92768	0.499965	4.19692e-68	1.54274e-64
BIN2	5.45448	8.40588	0.623956	3.19537e-68	1.54274e-64
WAS	6.35177	9.08105	0.515701	5.81945e-68	1.54274e-64
APBB1IP	6.01336	8.93274	0.570932	1.4965e-67	3.40048e-64
CORO1A	8.32464	11.3763	0.450573	2.66247e-67	5.29365e-64
ITGAL	6.54758	10.1891	0.637988	4.63698e-67	8.19509e-64
MYO1F	7.28296	9.69675	0.412977	7.29047e-67	1.15962e-63
ARHGAP9	5.81293	8.71087	0.583552	9.74405e-67	1.29157e-63
CD53	7.65525	10.5291	0.45986	9.61364e-67	1.29157e-63
SNX20	3.74754	6.8589	0.872032	1.69298e-66	2.07143e-63
LAPTM5	10.2788	12.7581	0.311744	1.9631e-66	2.23036e-63
HCST	5.78358	8.50593	0.556506	2.9781e-66	3.15798e-63
ITGB2	9.23095	11.9707	0.374956	3.40628e-66	3.38626e-63
IKZF1	6.01399	9.23337	0.618535	3.79253e-66	3.54847e-63
CYTH4	7.06704	9.3809	0.408621	4.11051e-66	3.63232e-63
NCF1	5.12699	8.59243	0.744954	4.66945e-66	3.90906e-63
SELPLG	7.39068	9.83838	0.412715	5.90435e-66	4.69573e-63
PARVG	6.3927	8.90827	0.47872	9.95441e-66	7.53975e-63
ARHGAP30	7.47051	10.0617	0.429593	1.46704e-65	1.06067e-62
GNGT2	2.94674	5.37543	0.867259	1.61087e-65	1.11402e-62
IL2RG	6.72846	10.2734	0.610568	2.30998e-65	1.53094e-62
TNFRSF1B	8.60464	10.8043	0.328413	2.50246e-65	1.59216e-62
PLEK	7.14249	10.0014	0.485699	4.07044e-65	2.49017e-62
INPP5D	7.09205	9.75129	0.45939	4.26455e-65	2.51229e-62
IL10RA	7.39865	10.1269	0.452856	5.45521e-65	3.09895e-62
LAIR1	7.20305	9.69087	0.428018	9.40772e-65	5.15997e-62
HCLS1	8.04806	10.5969	0.396923	1.03927e-64	5.51023e-62
GIMAP5	7.04542	9.5135	0.433289	1.37323e-64	7.04599e-62
RASAL3	5.57714	8.61041	0.626557	1.74322e-64	8.6649e-62
LCK	5.07242	8.87534	0.807127	1.8382e-64	8.86014e-62
SLA	6.73933	9.44572	0.487055	2.15482e-64	9.79272e-62
TNFAIP8L2	4.86757	7.31739	0.588128	2.1265e-64	9.79272e-62
CD3E	5.91838	9.76458	0.722356	3.29083e-64	1.454e-61
DOK2	6.12415	8.60056	0.489922	3.49239e-64	1.46184e-61
CD37	6.97995	9.75984	0.48364	3.46946e-64	1.46184e-61
LOC100233209	1.9292	5.06298	1.39198	3.60509e-64	1.47032e-61
GIMAP4	7.24983	9.77307	0.430866	4.06576e-64	1.57732e-61
NCF1C	3.61792	6.99891	0.951968	3.9855e-64	1.57732e-61
HAVCR2	6.6385	9.17149	0.4663	5.88441e-64	2.22851e-61
CD247	4.28793	7.75617	0.855063	7.76202e-64	2.87123e-61
SIT1	3.43709	7.19624	1.06605	9.33482e-64	3.37454e-61
CD2	5.48899	9.21244	0.747042	9.83999e-64	3.47811e-61
SLA2	3.61052	7.07445	0.970409	1.26369e-63	4.36961e-61
ACAP1	4.9643	8.50923	0.777438	1.34964e-63	4.56753e-61
AIF1	7.10685	9.5382	0.424507	1.77892e-63	5.8949e-61
SPI1	7.59631	9.97463	0.392965	2.34407e-63	7.60914e-61
NCF4	6.18174	8.43695	0.448709	2.85422e-63	8.73062e-61
CD3D	4.20795	8.18443	0.959763	2.85397e-63	8.73062e-61
CD5	4.49122	8.10721	0.852096	2.81707e-63	8.73062e-61
CARD11	4.73662	8.11076	0.77598	3.00806e-63	9.02759e-61
C1orf162	6.14173	8.47124	0.46393	3.12875e-63	9.2159e-61
PTPN7	5.87199	9.04818	0.623778	3.45214e-63	9.98359e-61
LILRB4	6.63659	9.62214	0.535916	4.22999e-63	1.20147e-60
CCR5	5.47255	8.60457	0.65289	4.63645e-63	1.29381e-60
UBASH3A	2.64277	6.31631	1.25703	4.85205e-63	1.33063e-60
GIMAP1	5.19184	7.53822	0.537978	5.28527e-63	1.41958e-60
LOC606724	3.47318	6.17604	0.830428	5.35487e-63	1.41958e-60
ABI3	6.36117	8.62033	0.43845	5.71714e-63	1.49077e-60
IL21R	4.21529	7.79789	0.887451	6.02407e-63	1.54104e-60
SLAMF8	7.23735	9.93857	0.457577	6.10369e-63	1.54104e-60
KIAA0748	2.61459	6.11458	1.22567	6.86242e-63	1.67929e-60
CD86	6.06163	8.5392	0.494395	6.7775e-63	1.67929e-60
TBC1D10C	4.67448	8.12673	0.797869	7.72457e-63	1.86162e-60
C16orf54	4.07266	7.22684	0.827394	8.13925e-63	1.93228e-60
HCK	6.91724	9.31076	0.428702	9.27584e-63	2.16973e-60
TRAF3IP3	4.81241	7.92957	0.720482	1.02978e-62	2.37387e-60
FGD2	5.4021	8.13781	0.59112	1.08504e-62	2.46552e-60
SPOCK2	7.42552	10.1884	0.456366	1.39051e-62	3.11513e-60
SLAMF6	4.15916	7.97808	0.939751	1.44599e-62	3.19443e-60
MYO1G	5.97382	8.73845	0.548723	2.0832e-62	4.47776e-60
SIRPG	3.35121	7.38446	1.13981	2.08298e-62	4.47776e-60
ARL11	3.70105	5.95666	0.686568	2.312e-62	4.90329e-60
PSTPIP1	4.64919	7.69371	0.726698	3.50668e-62	7.2438e-60
NFAM1	6.11678	8.54975	0.483109	3.46129e-62	7.2438e-60
MFNG	6.14812	8.34034	0.439962	6.37466e-62	1.29994e-59
CD27	5.19961	9.00544	0.792392	1.17245e-61	2.36064e-59
HLA-DMB	8.32081	10.9409	0.394935	1.2189e-61	2.42348e-59
CD300LF	3.86353	6.54092	0.759572	1.57897e-61	3.10062e-59
CXCR3	4.251	7.87641	0.889735	1.69542e-61	3.28871e-59
CD4	8.86847	11.2558	0.343909	1.75114e-61	3.35585e-59
IL32	7.77815	10.7386	0.465313	2.20986e-61	4.11374e-59
CYTIP	5.12224	8.28091	0.693015	2.22421e-61	4.11374e-59
TYROBP	8.45658	10.7315	0.343701	2.20986e-61	4.11374e-59
LILRB2	5.82817	8.50582	0.545406	2.26771e-61	4.14599e-59
WDFY4	5.59845	8.71399	0.638305	2.54727e-61	4.60419e-59
SP140	4.47085	7.66796	0.778294	2.75247e-61	4.91918e-59
LILRB1	5.04309	8.1385	0.690456	2.82452e-61	4.99187e-59
CD6	5.19134	8.52722	0.715971	3.17243e-61	5.54513e-59
IL2RB	6.76685	9.77188	0.530152	3.75159e-61	6.48617e-59
P2RY6	4.93855	7.14983	0.53382	3.95017e-61	6.75606e-59
TBX21	2.79225	6.02421	1.10934	4.46456e-61	7.5546e-59
IRF8	6.2419	9.15691	0.552875	4.85486e-61	8.12857e-59
RHOH	3.89383	7.37697	0.921838	9.35837e-61	1.55057e-58
C1QA	10.0143	12.7193	0.344955	9.85225e-61	1.61557e-58
ZC3H12D	1.99254	4.53796	1.18744	1.6883e-60	2.74021e-58
CD74	13.4578	16.3778	0.283298	2.07395e-60	3.29883e-58
CD52	6.14325	9.29111	0.596849	2.07393e-60	3.29883e-58
AOAH	4.79668	8.07243	0.750968	2.18299e-60	3.43788e-58
C1QB	10.053	12.8582	0.355058	2.54574e-60	3.96985e-58
SLC7A7	7.16104	9.22604	0.365542	2.62853e-60	4.05916e-58
PTPRCAP	5.86744	9.31379	0.666636	2.67953e-60	4.09813e-58
TAGAP	5.20072	8.06877	0.633639	3.41713e-60	5.17646e-58
LSP1	8.70945	11.0967	0.349478	3.85858e-60	5.79006e-58
GZMA	4.49982	8.10103	0.84824	4.13971e-60	6.1186e-58
HLA-DRA	11.6539	14.6276	0.327873	4.19288e-60	6.1186e-58
CCL5	7.63726	11.0105	0.527754	4.19293e-60	6.1186e-58
TIGIT	4.17586	7.94202	0.927435	5.11131e-60	7.39095e-58
FAM113B	5.21091	8.00969	0.620211	5.4832e-60	7.85728e-58
CD48	5.96762	9.06482	0.603124	5.91989e-60	8.4073e-58
AMICA1	5.71961	8.41933	0.55779	5.99582e-60	8.43978e-58
STAC3	4.60079	6.64	0.529301	6.11161e-60	8.5273e-58
APOL3	7.0914	9.98296	0.493398	6.19025e-60	8.56192e-58
S1PR4	3.87001	6.86504	0.826931	6.55617e-60	8.98987e-58
SPN	5.66581	8.76432	0.629359	8.09218e-60	1.10012e-57
C1QC	10.0602	12.6492	0.330385	8.19577e-60	1.10476e-57
CCRL2	4.11675	6.30782	0.615637	1.03753e-59	1.3868e-57
SIGLEC10	5.03588	8.14748	0.694109	1.186e-59	1.57204e-57
LCP1	9.56011	12.1839	0.349878	1.22433e-59	1.60647e-57
CD7	5.05687	8.71958	0.786014	1.23217e-59	1.60647e-57
LTA	2.13354	5.09332	1.25536	1.60907e-59	2.0808e-57
TIFAB	1.92809	5.02186	1.38105	1.66533e-59	2.13618e-57
PIK3R5	6.10755	8.29304	0.441308	1.6829e-59	2.14146e-57
DOCK2	7.05277	9.73429	0.464886	1.77071e-59	2.23531e-57
C17orf87	2.88881	5.7265	0.98718	2.37178e-59	2.97051e-57
GZMK	4.04054	8.0974	1.00291	4.58711e-59	5.7002e-57
HLA-DPB1	10.2621	12.9264	0.332998	4.64554e-59	5.72806e-57
LST1	5.58893	8.03567	0.523847	4.82558e-59	5.90428e-57
NKG7	5.40375	9.16291	0.761847	5.01236e-59	6.086e-57
NCF1B	3.40663	6.33153	0.894212	5.94456e-59	7.16319e-57
CIITA	6.23387	9.5098	0.609287	6.45658e-59	7.72169e-57
CD72	5.21805	7.95231	0.607863	6.79153e-59	8.06165e-57
EVI2B	6.8596	9.3325	0.44414	7.4204e-59	8.74288e-57
RAC2	7.92914	10.7975	0.445456	7.95465e-59	9.30343e-57
CRTAM	2.69642	5.9052	1.13094	1.17671e-58	1.36619e-56
GPR132	4.7906	7.15518	0.578781	1.21455e-58	1.3999e-56
PRF1	5.88021	9.28749	0.65942	1.32671e-58	1.51818e-56
FAM26F	4.95876	8.24284	0.733162	1.6132e-58	1.83283e-56
PTPRC	7.09921	10.4703	0.560579	1.73998e-58	1.96284e-56
CXCR6	4.31071	7.53993	0.806625	1.97365e-58	2.21077e-56
NCF2	6.5127	8.73593	0.423706	3.08571e-58	3.43226e-56
FGR	5.79739	8.21654	0.503126	3.72606e-58	4.11574e-56
GIMAP6	6.86445	8.9971	0.390317	4.27844e-58	4.6933e-56
CD8A	5.72153	9.6475	0.753753	5.16518e-58	5.62721e-56
LY9	3.23166	6.68193	1.04799	5.43102e-58	5.87658e-56
IL12RB1	4.58171	7.74635	0.757632	5.60422e-58	6.02303e-56
TRAT1	1.87863	5.35223	1.51046	6.42679e-58	6.86071e-56
LY86	5.26731	7.57753	0.524661	6.68019e-58	7.08368e-56
CD3G	2.54805	6.12377	1.26503	7.50919e-58	7.91001e-56
PILRA	5.77363	7.91498	0.455108	1.18862e-57	1.24383e-55
IL15RA	5.29833	7.52933	0.506983	1.24186e-57	1.29104e-55
LRRC25	6.09352	8.22081	0.432005	1.25745e-57	1.29877e-55
PDCD1	3.64505	7.52015	1.04482	1.40731e-57	1.44418e-55
SEPT1	5.74623	8.47217	0.560117	1.47021e-57	1.49905e-55
MPEG1	7.99085	10.4099	0.381536	1.68696e-57	1.70909e-55
P2RY8	5.64904	8.15112	0.528993	1.82969e-57	1.84196e-55
SH2D1A	3.27272	6.91942	1.08016	2.17804e-57	2.17887e-55
SAMD3	2.25809	5.36965	1.24972	3.16317e-57	3.14458e-55
FMNL1	7.79444	10.1091	0.375131	3.74874e-57	3.70357e-55
RCSD1	6.4924	8.96325	0.465268	4.29908e-57	4.22106e-55
CD8B	3.73753	7.74706	1.05157	4.77797e-57	4.66248e-55
CCL4	5.27574	8.2394	0.643166	5.1494e-57	4.99429e-55
TMEM156	1.75663	4.91066	1.4831	5.47766e-57	5.28046e-55
P2RY10	2.30819	5.70864	1.30639	5.79299e-57	5.5508e-55
IRF1	8.66519	11.1508	0.363841	7.2937e-57	6.94692e-55
CD180	5.03328	7.59091	0.592773	8.30982e-57	7.86762e-55
IFI30	10.4134	12.6898	0.285221	8.67885e-57	8.16839e-55
GBP5	6.08706	9.9423	0.707834	8.78737e-57	8.22187e-55
GPR171	2.52417	5.69021	1.17268	9.40062e-57	8.74422e-55
CCDC88B	6.80715	8.92958	0.391541	1.22844e-56	1.13602e-54
LAT2	6.03358	8.22184	0.446447	1.32325e-56	1.21663e-54
LTB	4.80589	8.33997	0.795238	1.34811e-56	1.23236e-54
CTSS	9.47677	11.7459	0.309686	1.50718e-56	1.3699e-54
NCR3	1.6771	4.44141	1.40505	2.04509e-56	1.84825e-54
UCP2	8.94277	11.1328	0.316029	2.19866e-56	1.97582e-54
NAPSB	4.96036	8.23824	0.731892	2.42732e-56	2.16905e-54
CSF2RB	6.08149	8.69802	0.516262	2.55033e-56	2.26623e-54
CTSW	4.73999	8.12173	0.776904	3.9787e-56	3.51584e-54
LILRB3	5.15553	7.35606	0.512812	4.10333e-56	3.60594e-54
FASLG	2.49222	5.84686	1.23023	5.13747e-56	4.48083e-54
ALOX5	6.01548	8.46085	0.492122	5.15524e-56	4.48083e-54
HLA-DPA1	10.7456	13.5055	0.32981	5.21904e-56	4.51163e-54
P2RY13	3.80417	6.63084	0.801611	5.3825e-56	4.62779e-54
JAKMIP1	1.94028	5.41111	1.47966	9.83829e-56	8.41332e-54
ZBP1	2.92568	6.32287	1.11181	1.09901e-55	9.34804e-54
CECR1	8.67676	11.2499	0.37468	1.1265e-55	9.5309e-54
SECTM1	6.43393	8.96767	0.479034	1.32154e-55	1.11021e-53
C5orf20	2.54973	5.71633	1.16475	1.32617e-55	1.11021e-53
HLA-DOA	7.21529	10.3007	0.513606	1.72081e-55	1.43304e-53
FCGR1A	5.13459	7.85209	0.612828	1.9937e-55	1.65165e-53
HK3	5.22946	7.82954	0.582267	2.01816e-55	1.66326e-53
LAG3	5.15793	8.9327	0.792304	2.11977e-55	1.73799e-53
CCR2	3.91449	6.98295	0.835013	2.14586e-55	1.75036e-53
HLA-DMA	9.10925	11.4357	0.328142	2.17237e-55	1.75399e-53
LRMP	4.0507	6.93559	0.775846	2.17237e-55	1.75399e-53
FCGR1B	5.14167	7.6967	0.582002	2.22626e-55	1.78843e-53
IL18BP	7.54054	9.68146	0.360556	3.2744e-55	2.61721e-53
CD38	3.79729	7.56516	0.994398	3.37606e-55	2.68498e-53
CD96	4.55866	7.84455	0.783081	3.88613e-55	3.07526e-53
TLR8	3.75964	6.83077	0.861454	4.33787e-55	3.41575e-53
GIMAP7	5.72766	8.18985	0.515893	4.44543e-55	3.48321e-53
IL4I1	6.41169	9.08308	0.502476	4.55549e-55	3.55194e-53
GPR65	4.32752	6.82397	0.65707	4.61159e-55	3.57814e-53
CYBB	7.83724	10.6331	0.440148	5.21093e-55	4.02354e-53
FGD3	5.98166	8.31948	0.475947	6.18245e-55	4.75063e-53
HLA-DQA1	8.56871	11.6907	0.44821	8.43852e-55	6.45303e-53
TNFRSF9	2.45441	5.87328	1.25879	8.9225e-55	6.79049e-53
C1orf200	0.548916	2.11872	1.94853	1.40534e-54	1.06445e-52
CD300A	6.07273	8.16048	0.426308	1.75178e-54	1.32056e-52
TMSL3	12.2251	14.2586	0.221978	2.2336e-54	1.67584e-52
CST7	5.36682	8.54771	0.671471	2.359e-54	1.76161e-52
TMEM150B	2.33667	5.00417	1.09868	2.42807e-54	1.80472e-52
SIGLEC9	4.44967	6.5514	0.558105	2.52192e-54	1.86575e-52
GZMH	3.45488	6.93009	1.00424	2.77902e-54	2.04644e-52
GZMB	4.48468	8.08151	0.849621	2.81294e-54	2.06187e-52
MS4A6A	7.5973	9.89987	0.381923	2.93489e-54	2.14139e-52
ARHGAP25	6.67201	8.98617	0.429586	3.09958e-54	2.25123e-52
IGSF6	5.1143	7.51067	0.554405	3.1757e-54	2.29603e-52
TARP	1.62643	4.51429	1.47279	3.93725e-54	2.83375e-52
CD84	4.63761	7.32901	0.660237	4.09606e-54	2.93477e-52
HSH2D	3.61349	6.78609	0.909187	4.40479e-54	3.14182e-52
CCDC69	6.605	9.01479	0.448735	4.94168e-54	3.50903e-52
SIGLEC5	3.35845	5.78048	0.783396	8.16185e-54	5.76989e-52
ANKRD58	3.23216	5.34818	0.726549	9.26527e-54	6.52094e-52
FCGR1C	3.63008	6.09504	0.747634	1.02043e-53	7.15023e-52
CLEC4A	3.83598	5.92114	0.626278	1.15131e-53	8.0319e-52
XCL2	1.81679	4.93913	1.44286	1.2902e-53	8.96156e-52
RNASE6	6.64992	8.62809	0.375704	1.52835e-53	1.05695e-51
SIGLEC7	4.20286	6.51653	0.632733	1.67281e-53	1.15185e-51
EBI3	3.86628	6.63019	0.778105	1.79814e-53	1.23281e-51
THEMIS	2.26717	5.5705	1.29691	1.92456e-53	1.31382e-51
FCER1G	7.99633	10.3241	0.368602	2.32905e-53	1.58316e-51
CSF1R	8.62163	10.8231	0.328085	2.75586e-53	1.86531e-51
CD80	2.57561	4.96521	0.946938	2.9234e-53	1.97032e-51
DPEP2	3.69287	5.98415	0.696405	3.03391e-53	2.03617e-51
FCRL3	2.1718	6.08054	1.48531	3.10714e-53	2.07656e-51
ZNF831	3.15911	6.40438	1.01954	3.47819e-53	2.31481e-51
PLA2G2D	3.20608	8.19685	1.35426	4.13725e-53	2.74196e-51
HLA-DRB1	10.4998	13.1679	0.326663	4.8159e-53	3.1785e-51
ARRDC5	0.713791	2.58457	1.85635	5.26112e-53	3.45799e-51
STAT4	3.70529	6.27589	0.760233	5.79897e-53	3.79582e-51
PDCD1LG2	4.18959	6.81082	0.701021	6.38213e-53	4.16042e-51
SOCS1	4.60914	6.89891	0.581872	6.77608e-53	4.3992e-51
BTLA	2.33411	5.39994	1.21007	7.03722e-53	4.55016e-51
PTPN22	3.95774	6.86115	0.793772	1.0299e-52	6.63219e-51
RASSF5	7.1452	9.44715	0.402904	1.05483e-52	6.76535e-51
CLEC4E	2.63879	5.71805	1.11565	1.2006e-52	7.66939e-51
ICOS	3.19919	6.16752	0.946983	1.60172e-52	1.01908e-50
SIRPB2	3.90435	6.1806	0.662664	1.7004e-52	1.07755e-50
SIGLEC14	3.61606	6.31241	0.803773	2.0371e-52	1.2858e-50
KLRB1	2.41178	5.34878	1.14911	2.23236e-52	1.40348e-50
DENND1C	6.01668	8.43449	0.487333	2.58028e-52	1.61583e-50
CXorf21	3.23752	5.50498	0.765848	2.59562e-52	1.61906e-50
GMFG	6.82485	8.97442	0.395022	2.64252e-52	1.64187e-50
TMEM176B	8.39342	10.6684	0.346016	3.23484e-52	2.00208e-50
ITK	4.69057	7.82861	0.738994	3.31276e-52	2.04236e-50
CSF3R	5.75578	7.94185	0.464463	4.78798e-52	2.94045e-50
CLECL1	1.50036	3.92711	1.38816	4.92034e-52	3.01011e-50
GIMAP8	6.45446	8.40225	0.380478	5.08088e-52	3.09642e-50
MNDA	5.2519	7.6621	0.5449	5.68724e-52	3.45272e-50
CD300C	3.7033	5.82448	0.653317	5.92841e-52	3.58545e-50
APOB48R	6.23889	8.19068	0.392694	6.32804e-52	3.81264e-50
RAB37	3.95625	6.70195	0.760447	8.97622e-52	5.38777e-50
HLA-DQB1	9.00993	11.8101	0.390433	9.30088e-52	5.56165e-50
SIGLEC1	7.20405	9.51311	0.401109	9.46744e-52	5.64004e-50
CXCL13	4.62572	9.00338	0.960787	1.28007e-51	7.59732e-50
ITGB7	6.37331	8.84399	0.472655	1.31077e-51	7.75059e-50
SELL	6.08991	9.09938	0.579348	1.75078e-51	1.0314e-49
HLA-DOB	3.5384	6.66605	0.913735	1.85717e-51	1.09004e-49
GPR114	2.99353	6.05224	1.01562	2.78932e-51	1.63114e-49
CXCL9	7.49746	11.5475	0.62311	3.63612e-51	2.11307e-49
EMR1	2.21108	4.93504	1.15831	3.64002e-51	2.11307e-49
DAPP1	3.91477	6.67304	0.769416	3.72282e-51	2.15328e-49
IPCEF1	3.83137	6.45177	0.751836	3.83397e-51	2.20953e-49
FUT7	2.34412	4.90314	1.06466	4.72899e-51	2.7155e-49
VNN2	3.33997	6.08305	0.864959	5.45534e-51	3.12132e-49
RGL4	2.03124	4.33346	1.09316	5.47734e-51	3.12267e-49
KLRD1	2.8998	5.96337	1.04017	6.06213e-51	3.44372e-49
RLTPR	3.84665	6.97383	0.858349	6.43057e-51	3.64002e-49
SAMSN1	5.07664	7.74845	0.610034	6.62193e-51	3.73505e-49
PSD4	6.78611	9.13049	0.428106	6.77929e-51	3.81029e-49
SPNS3	1.27516	3.66852	1.52451	7.34841e-51	4.11563e-49
ASCL2	2.75355	5.14619	0.902214	7.85032e-51	4.3813e-49
AKNA	8.64529	10.3865	0.264721	8.93134e-51	4.9672e-49
PRAM1	3.39202	5.82072	0.779051	1.24707e-50	6.91146e-49
TNFSF8	3.19491	5.45786	0.772563	1.29902e-50	7.17438e-49
CMKLR1	7.18805	9.29617	0.371035	1.49516e-50	8.22905e-49
KLHDC7B	4.05336	6.84635	0.756217	1.53053e-50	8.3947e-49
POU2F2	5.00597	7.51566	0.586249	1.6611e-50	9.07952e-49
PIK3R6	3.96194	6.12592	0.628719	1.72037e-50	9.37132e-49
NLRC3	5.46146	7.54225	0.465709	1.8027e-50	9.78628e-49
TMEM176A	7.31409	9.49978	0.377215	1.94496e-50	1.05226e-48
CCR7	4.20465	7.53693	0.84199	3.89362e-50	2.09939e-48
PIK3AP1	7.15182	9.42117	0.397596	4.47754e-50	2.40607e-48
GPR18	2.68235	5.29521	0.981191	6.49329e-50	3.47752e-48
GAB3	4.97531	6.9074	0.473357	6.57234e-50	3.50804e-48
LAX1	2.83341	6.16922	1.12255	7.33707e-50	3.90313e-48
ZBTB32	2.06501	4.41293	1.09559	9.19078e-50	4.87295e-48
FOXP3	4.56798	6.86369	0.58743	1.03957e-49	5.49347e-48
ZAP70	4.85615	8.04149	0.727651	1.22986e-49	6.47751e-48
GPBAR1	2.80611	4.65293	0.729569	1.49743e-49	7.86075e-48
IDO1	4.6836	8.62454	0.88083	1.691e-49	8.84771e-48
LYZ	9.3248	12.2949	0.398915	1.72062e-49	8.97317e-48
CEACAM21	2.7244	5.17712	0.926209	1.7912e-49	9.31071e-48
CLEC7A	5.19432	7.44673	0.519672	1.8021e-49	9.33686e-48
TMC8	6.99419	9.26822	0.406135	5.8457e-49	3.01889e-47
HLA-DPB2	1.48508	4.00658	1.43183	6.29543e-49	3.24062e-47
BLNK	4.1939	6.88059	0.714241	6.48335e-49	3.32659e-47
RARRES3	6.78332	9.78268	0.528239	7.02689e-49	3.59388e-47
IL18	5.01272	7.62153	0.604486	8.0658e-49	4.11201e-47
FCRL6	2.43666	4.96489	1.02685	8.94028e-49	4.54326e-47
PTAFR	4.63136	6.91238	0.577746	9.58216e-49	4.85394e-47
MAP4K1	6.29547	8.73059	0.471765	1.15136e-48	5.81384e-47
CARD9	4.20695	6.2651	0.574563	1.16464e-48	5.86225e-47
TNFSF14	1.19646	3.14676	1.39509	1.20449e-48	6.04374e-47
ZBED2	2.70807	5.87649	1.11769	1.25917e-48	6.29825e-47
DOCK8	7.57025	9.82294	0.375814	1.34411e-48	6.70203e-47
PSMB9	8.36629	10.5195	0.330405	1.39111e-48	6.9147e-47
LGALS9	8.68329	10.7202	0.304022	1.56894e-48	7.7743e-47
BCL11B	4.36544	7.34054	0.74976	1.58704e-48	7.83956e-47
C2orf85	0.593891	2.78066	2.22716	1.88962e-48	9.30533e-47
PTK2B	8.10582	9.61906	0.246938	1.939e-48	9.51905e-47
ADAMDEC1	3.65354	7.52347	1.0421	2.08505e-48	1.02046e-46
TNIP3	1.27587	3.81964	1.58196	2.10927e-48	1.02914e-46
CD40LG	1.94737	4.58525	1.23547	2.67812e-48	1.3027e-46
CD69	3.53299	6.52189	0.884402	3.04439e-48	1.47635e-46
JAK3	7.51559	9.65248	0.361014	3.49294e-48	1.68871e-46
CXCR2P1	3.34262	7.03232	1.07302	3.51047e-48	1.69205e-46
LILRA6	5.02633	7.10466	0.499259	3.69792e-48	1.77701e-46
OSCAR	4.99372	7.04493	0.49647	4.19233e-48	2.00853e-46
NLRC5	8.62391	10.4761	0.28069	4.51475e-48	2.15651e-46
LILRA1	1.60321	3.73188	1.21894	4.57243e-48	2.17752e-46
TIMD4	0.985173	3.84829	1.96577	5.26222e-48	2.49853e-46
DNAJC5B	1.81067	4.52029	1.31989	5.34051e-48	2.52816e-46
CCL4L2	4.42997	7.10035	0.680593	6.00216e-48	2.83295e-46
TLR7	4.5327	7.01798	0.630686	6.61185e-48	3.1023e-46
SNAI3	3.42788	5.11334	0.576951	6.61169e-48	3.1023e-46
ARHGDIB	10.0153	11.8679	0.244854	9.5669e-48	4.47562e-46
SLC12A3	0.793072	2.68865	1.76136	9.68101e-48	4.51572e-46
PTGER4	5.62274	7.67242	0.448408	9.78679e-48	4.55171e-46
LGALS2	2.08449	5.17814	1.31274	1.05871e-47	4.90958e-46
SUSD3	3.87637	6.40163	0.723735	1.20739e-47	5.58278e-46
IFNG	1.35305	4.63399	1.77604	1.27075e-47	5.85873e-46
TNFAIP8	6.50827	8.33402	0.356739	1.29242e-47	5.94142e-46
TFEC	4.61869	7.20384	0.641283	1.29965e-47	5.95742e-46
HLA-DRB6	6.39254	9.37619	0.552613	1.32083e-47	6.03709e-46
C3AR1	6.86447	8.76254	0.352201	1.33717e-47	6.09426e-46
FPR3	6.86524	8.99504	0.38982	1.48082e-47	6.72968e-46
KLRK1	4.40175	7.51625	0.771938	1.74524e-47	7.90877e-46
CD14	9.48797	11.4453	0.270586	1.92153e-47	8.68291e-46
SLAMF1	3.29266	6.47331	0.975253	2.05606e-47	9.2645e-46
SPIB	2.76857	6.05704	1.12947	2.09124e-47	9.39642e-46
LY75	5.16373	7.91721	0.616579	2.79101e-47	1.25053e-45
HLA-DQA2	6.1878	9.4761	0.614866	4.21439e-47	1.88298e-45
GPR174	1.63351	4.47535	1.45402	4.38776e-47	1.95495e-45
ADAM28	3.57866	6.41685	0.842446	4.43186e-47	1.96908e-45
BTK	6.02392	8.15977	0.437825	4.74419e-47	2.10198e-45
PTGER2	3.12257	5.27902	0.757536	6.28653e-47	2.7776e-45
LMO2	6.32691	7.80347	0.302614	6.3945e-47	2.81748e-45
MS4A4A	6.37286	8.36772	0.392893	6.8799e-47	3.02297e-45
SERPINA1	7.77453	10.3348	0.41069	7.69911e-47	3.37361e-45
PLAC8	2.73167	5.77801	1.08079	8.7113e-47	3.80665e-45
STAP1	1.21879	4.24372	1.79989	9.42543e-47	4.10742e-45
EPSTI1	5.87037	8.34839	0.508046	1.1218e-46	4.87524e-45
ITGAM	6.75674	8.70611	0.3657	1.12815e-46	4.88947e-45
PARP15	2.22533	4.99341	1.16601	1.21195e-46	5.23838e-45
TTC24	1.01599	3.46679	1.77072	1.24567e-46	5.36956e-45
PRKCQ	3.312	6.16861	0.897242	1.34246e-46	5.77113e-45
RASSF4	8.28223	10.0962	0.285719	1.6153e-46	6.92533e-45
C10orf54	8.14342	9.96813	0.291688	1.70835e-46	7.30456e-45
FLT3	1.57411	4.0759	1.37258	1.75224e-46	7.47216e-45
C19orf38	3.83042	5.77929	0.59339	1.97611e-46	8.40428e-45
GCH1	6.18692	8.12233	0.392672	2.11343e-46	8.96434e-45
FBP1	5.61175	8.08399	0.526617	2.52775e-46	1.06932e-44
GBP1	8.49995	11.2461	0.403899	2.64335e-46	1.11526e-44
FCGR3A	8.7304	11.171	0.355643	2.73351e-46	1.15024e-44
IL18RAP	1.74471	4.05986	1.21844	3.73826e-46	1.56889e-44
SLFN12L	1.97519	4.31006	1.12572	3.78226e-46	1.58317e-44
IL2RA	4.05867	6.62665	0.707274	4.04091e-46	1.687e-44
ADORA2A	5.72448	7.50038	0.38982	4.54299e-46	1.89165e-44
SYTL3	5.0614	6.97012	0.461649	5.55235e-46	2.30589e-44
PVRIG	5.09326	7.10129	0.479492	6.03615e-46	2.50029e-44
DOK3	6.7818	8.62656	0.347117	8.33495e-46	3.44352e-44
CLEC10A	4.2483	7.18944	0.758995	1.02374e-45	4.21855e-44
LILRA2	3.39594	5.40149	0.669547	1.21597e-45	4.99775e-44
PYHIN1	3.8143	6.92417	0.860222	1.35865e-45	5.56979e-44
IKZF3	2.38434	5.61259	1.23508	1.51314e-45	6.18714e-44
ADAP2	6.82788	8.52045	0.319492	1.61342e-45	6.56344e-44
C11orf21	2.17156	4.52203	1.05824	1.61139e-45	6.56344e-44
XCL1	1.80626	4.43559	1.29612	1.66754e-45	6.7663e-44
MEI1	3.8281	6.43643	0.749632	1.82249e-45	7.37622e-44
INSL3	0.965962	2.70993	1.48822	1.89574e-45	7.65319e-44
GRIN3A	3.54189	5.17916	0.5482	1.91562e-45	7.71388e-44
PLD4	3.6421	6.48532	0.832409	2.28676e-45	9.18515e-44
CXCR5	2.18773	5.71892	1.38631	2.35744e-45	9.44521e-44
CD226	2.82806	5.0588	0.838982	2.53977e-45	1.01502e-43
SLCO2B1	8.1757	10.2664	0.328522	2.85285e-45	1.13728e-43
FCN1	4.49952	7.13262	0.66466	3.15095e-45	1.25297e-43
NLRC4	4.21516	5.83101	0.468158	3.34841e-45	1.32817e-43
C8orf80	1.4331	4.35435	1.60332	4.20998e-45	1.66577e-43
TNFRSF13B	1.00769	4.02647	1.99847	4.29796e-45	1.69636e-43
LYN	7.97035	9.63014	0.272914	5.56116e-45	2.1895e-43
CD244	3.36445	5.63054	0.742903	5.81155e-45	2.28243e-43
BCL2L14	1.15979	3.29167	1.50496	6.05112e-45	2.37067e-43
CD28	4.85214	6.87901	0.503581	6.31196e-45	2.46678e-43
GBP4	7.96258	10.9909	0.465003	6.41705e-45	2.5017e-43
FLI1	6.936	8.67814	0.323283	6.48812e-45	2.52323e-43
GAPT	2.97672	5.38123	0.854212	7.20106e-45	2.79366e-43
KCNA3	2.7265	5.40378	0.98692	1.01257e-44	3.91872e-43
SPATC1	0.901545	2.33579	1.37344	1.12095e-44	4.32762e-43
POU2AF1	4.04831	8.14457	1.00852	1.26809e-44	4.88385e-43
TNFAIP2	8.61584	10.3552	0.265292	1.47063e-44	5.65022e-43
CCL3	5.78887	7.94995	0.457663	1.57058e-44	6.01967e-43
UBD	6.82435	10.4691	0.61738	1.69581e-44	6.48401e-43
AGAP2	5.7356	7.64582	0.414727	2.14578e-44	8.18482e-43
HSD11B1	3.1303	5.80562	0.891147	2.30361e-44	8.76584e-43
FAM159A	1.55322	3.74493	1.26967	2.98971e-44	1.13495e-42
CYSLTR1	2.70122	4.70161	0.799543	3.66509e-44	1.38802e-42
IL27	0.791336	2.57692	1.70328	3.864e-44	1.45988e-42
CCR1	6.87118	8.71633	0.343162	4.36401e-44	1.64488e-42
ANKRD22	4.14213	7.29976	0.817477	4.84007e-44	1.82e-42
TNFRSF8	3.45889	5.50229	0.669721	5.88814e-44	2.20889e-42
APOL1	9.02241	11.4326	0.341569	7.43967e-44	2.78436e-42
DTHD1	1.10646	3.43528	1.63447	7.57928e-44	2.82995e-42
GVIN1	4.42327	7.13864	0.690536	8.90085e-44	3.31562e-42
RHOF	5.53972	7.84472	0.501908	8.99806e-44	3.344e-42
HVCN1	6.16851	8.1299	0.398315	9.50009e-44	3.51415e-42
TLR10	2.35761	5.1304	1.12175	9.49178e-44	3.51415e-42
GCET2	2.98458	5.13557	0.782997	1.03617e-43	3.82398e-42
GGTA1	5.2998	7.32646	0.467177	1.05894e-43	3.89896e-42
SLC15A3	8.33425	10.3817	0.316912	1.15496e-43	4.24269e-42
HMHA1	8.99257	10.52	0.226325	1.25283e-43	4.59158e-42
ABCD2	2.14324	4.57424	1.09374	1.27477e-43	4.66125e-42
GATA3	3.96237	6.61527	0.739437	1.64264e-43	5.99261e-42
GNLY	4.14488	7.0754	0.771479	1.7434e-43	6.34567e-42
CD79A	4.57243	8.65615	0.920765	1.78158e-43	6.46983e-42
RASGRP2	4.31002	6.88445	0.675645	2.62935e-43	9.52676e-42
TNFRSF18	3.3702	5.82258	0.788824	4.41289e-43	1.59526e-41
PRDM1	6.58289	8.54623	0.376568	4.88826e-43	1.7631e-41
PIK3CG	4.34665	6.90629	0.668007	6.71407e-43	2.41616e-41
CXCL10	6.38527	9.80421	0.618653	1.124e-42	4.03574e-41
C1orf54	5.72433	7.16686	0.324234	1.13002e-42	4.0482e-41
ZNF683	2.23378	4.9477	1.14727	1.6083e-42	5.74869e-41
SRGN	9.13657	10.9717	0.264067	2.19397e-42	7.8245e-41
HLA-DRB5	8.74648	11.3331	0.373768	2.21753e-42	7.89084e-41
DENND3	7.22858	8.68253	0.264403	2.24136e-42	7.95783e-41
LILRA4	1.82253	4.58249	1.33019	2.39656e-42	8.48992e-41
ASGR2	1.7197	3.63622	1.08028	2.58487e-42	9.13666e-41
CCND2	7.421	9.47483	0.352486	2.91126e-42	1.02675e-40
DEF6	6.92059	8.89895	0.362741	3.36198e-42	1.18309e-40
MGC29506	4.31863	8.64558	1.00139	3.93996e-42	1.38342e-40
APOL4	5.61851	7.85754	0.483889	3.96562e-42	1.38936e-40
SEMA4D	7.91098	9.6628	0.288586	4.31818e-42	1.50956e-40
C10orf128	1.99321	3.89868	0.967893	4.62988e-42	1.61498e-40
PIM2	8.335	10.0166	0.265144	5.34194e-42	1.85928e-40
CLEC9A	0.976298	3.1548	1.69216	6.07644e-42	2.1103e-40
CCR4	1.86875	4.20735	1.17084	6.13767e-42	2.12692e-40
SLC8A1	5.56856	7.57345	0.443644	6.29861e-42	2.17795e-40
ALOX5AP	5.94295	8.09529	0.445906	6.39977e-42	2.20813e-40
SEMA4A	7.1634	8.94688	0.320741	6.50255e-42	2.23873e-40
GTSF1L	0.363198	1.81713	2.32283	6.99741e-42	2.4039e-40
SLC9A9	5.56659	7.27427	0.386007	1.159e-41	3.97309e-40
CCR8	1.21838	3.16944	1.37926	1.40548e-41	4.80766e-40
FLT3LG	5.34106	7.19054	0.428974	1.50197e-41	5.1267e-40
NOD2	4.74824	6.90661	0.540586	2.53305e-41	8.62757e-40
TRIM22	7.98505	10.1232	0.342298	2.90498e-41	9.8732e-40
C5orf56	4.5332	6.24187	0.461447	4.94163e-41	1.67594e-39
LILRA5	3.88322	5.96295	0.618772	5.75439e-41	1.94743e-39
ARRB2	8.98412	10.0112	0.156163	6.98694e-41	2.35954e-39
ARHGAP27	7.08182	8.54097	0.270281	7.47963e-41	2.52057e-39
LPAR5	5.19721	6.98414	0.426344	8.5711e-41	2.88228e-39
LGALS9C	3.16675	4.89462	0.628196	8.7524e-41	2.93088e-39
BCAS4	7.17792	8.79646	0.293356	8.75246e-41	2.93088e-39
TMEM149	7.18442	8.64544	0.267067	9.6678e-41	3.23059e-39
ITGAX	7.9239	9.60584	0.277701	1.02405e-40	3.41479e-39
IRF5	6.8132	8.38465	0.29942	1.11345e-40	3.70514e-39
ITGAD	1.71682	4.29203	1.32192	1.27049e-40	4.21888e-39
TNFRSF17	1.61609	4.99867	1.62904	1.54869e-40	5.13196e-39
ETV7	4.51071	7.33481	0.701403	1.60502e-40	5.30759e-39
RNASET2	8.68466	10.026	0.207202	1.67344e-40	5.52236e-39
LOC100129066	0.42291	1.67475	1.98552	1.79703e-40	5.91791e-39
VCAM1	7.17461	9.4412	0.396071	1.87691e-40	6.16822e-39
RGS18	2.76507	4.97294	0.846784	1.93057e-40	6.33148e-39
ACSL5	6.40208	8.59882	0.425596	2.46094e-40	8.05427e-39
GPR183	5.23894	7.40921	0.500045	2.48673e-40	8.12197e-39
ICAM2	6.49301	8.15217	0.328296	3.01464e-40	9.826e-39
PSMB10	9.57674	10.9058	0.187486	3.69204e-40	1.20093e-38
HCG26	3.66935	5.96158	0.700171	3.80889e-40	1.23641e-38
TOX2	4.8699	7.22556	0.569216	3.88881e-40	1.25979e-38
IGJ	6.12155	10.4612	0.773076	4.66353e-40	1.50769e-38
LIME1	5.64968	7.57804	0.423655	5.62061e-40	1.81341e-38
FGL2	7.25283	9.89669	0.448403	5.76817e-40	1.85726e-38
VSIG4	7.35971	9.48914	0.366628	5.79806e-40	1.86311e-38
TOX	4.55844	7.18626	0.6567	5.91948e-40	1.89829e-38
HLA-B	13.8105	15.8665	0.20022	6.23414e-40	1.99518e-38
PNOC	1.5623	4.44658	1.50902	8.29829e-40	2.65045e-38
GBP2	9.37421	11.4703	0.291137	1.02427e-39	3.26495e-38
CXCL11	4.1976	7.35105	0.808385	1.06747e-39	3.39583e-38
CEACAM4	1.19023	2.83368	1.25144	1.08308e-39	3.43862e-38
CLEC12A	2.83172	5.32384	0.91079	1.11703e-39	3.53934e-38
C14orf73	1.25723	3.75876	1.58	1.15345e-39	3.64748e-38
PTGDR	1.71652	3.38519	0.979752	1.2764e-39	4.02825e-38
KIR2DL4	1.68816	4.30473	1.35047	1.51616e-39	4.77544e-38
UBE2L6	9.94353	11.4473	0.203177	1.76931e-39	5.5509e-38
SYK	7.57669	9.54313	0.332894	1.76933e-39	5.5509e-38
KIAA1324	3.45304	5.52621	0.67842	2.03311e-39	6.36587e-38
ST8SIA4	6.35252	8.17168	0.363304	2.08608e-39	6.51891e-38
CD33	4.94148	6.80515	0.461682	2.09684e-39	6.53968e-38
TLR9	3.66076	5.72171	0.644303	2.21889e-39	6.90677e-38
TNFSF10	6.9502	9.08786	0.386887	2.23031e-39	6.91531e-38
ADAM6	10.6098	14.9829	0.497915	2.23032e-39	6.91531e-38
PRKCB	6.00008	8.66951	0.530968	2.39678e-39	7.41697e-38
P2RX1	2.67394	5.08888	0.928381	2.85309e-39	8.81189e-38
MIR155HG	3.14365	5.59826	0.832538	2.88258e-39	8.88571e-38
FCRL5	2.73032	6.55729	1.26403	3.64529e-39	1.12151e-37
CD200R1	2.94083	4.99782	0.765075	4.02333e-39	1.23542e-37
ITM2A	6.1792	8.46447	0.454	4.12925e-39	1.26551e-37
GPR84	3.66104	5.76451	0.654944	5.52806e-39	1.69095e-37
CR1	4.03299	6.77682	0.748759	5.67171e-39	1.73156e-37
CXCR4	8.46907	10.4154	0.298439	5.789e-39	1.76398e-37
FPR1	5.14185	7.19058	0.483819	5.8484e-39	1.77867e-37
CR1L	0.637943	2.44961	1.94105	6.04351e-39	1.8345e-37
KIAA0125	1.84949	5.25943	1.50777	6.25136e-39	1.89398e-37
SIGLEC8	2.82232	5.76555	1.03058	7.38457e-39	2.23306e-37
AMPD3	6.03108	7.7481	0.361426	8.80036e-39	2.65614e-37
RUFY4	1.43037	3.46839	1.27788	9.82945e-39	2.96112e-37
SLC27A2	1.8822	4.14025	1.1373	1.24506e-38	3.74365e-37
PECAM1	8.47542	9.77483	0.205787	1.29627e-38	3.89026e-37
PSME2	10.5391	11.6057	0.139073	1.35701e-38	4.05727e-37
TNF	2.62198	4.74325	0.855218	1.35697e-38	4.05727e-37
CEBPA	6.71552	8.6513	0.365418	1.37791e-38	4.11203e-37
GNA15	5.98664	7.6613	0.355843	1.39199e-38	4.1385e-37
CASS4	3.08554	5.00398	0.697552	1.39183e-38	4.1385e-37
STX11	6.03996	7.89092	0.385654	1.43513e-38	4.25879e-37
RASGRP4	3.96438	5.5371	0.482035	1.58879e-38	4.70601e-37
TMEM37	5.21343	6.80276	0.383889	1.68015e-38	4.96737e-37
GIMAP2	5.94793	7.88275	0.406312	2.16584e-38	6.39145e-37
CD1D	4.12842	5.94049	0.524993	2.38508e-38	7.02538e-37
LOC283070	5.14098	6.86803	0.417854	2.43393e-38	7.15602e-37
NUAK2	5.5991	7.34542	0.39165	2.56056e-38	7.51444e-37
ATP8B4	3.99042	5.79814	0.539049	2.62624e-38	7.69301e-37
PLA2G7	5.47072	7.74973	0.502416	2.8337e-38	8.28544e-37
TNFSF12-TNFSF13	5.2243	7.69751	0.559155	2.98183e-38	8.70257e-37
C9orf139	1.26182	2.86712	1.1841	3.08023e-38	8.97329e-37
IL7R	3.35014	6.14753	0.875784	3.55514e-38	1.03379e-36
IL10	2.75746	4.59223	0.735852	3.83643e-38	1.11355e-36
GPR141	1.45558	3.21309	1.14236	4.34482e-38	1.25881e-36
FAM105A	5.44801	7.4717	0.455707	4.42323e-38	1.2792e-36
CD163	8.36952	10.5224	0.330251	4.53652e-38	1.30958e-36
KCNK13	3.07612	4.7892	0.638675	4.79543e-38	1.38181e-36
HLA-DQB2	4.63737	7.57073	0.707126	5.14712e-38	1.48047e-36
CASP5	0.806754	2.54044	1.65488	5.23631e-38	1.50341e-36
GHRL	1.04792	2.65091	1.33896	6.00564e-38	1.72119e-36
ICAM3	8.25642	9.44901	0.194646	6.04916e-38	1.73054e-36
CSF1	8.33372	9.8605	0.242699	6.624e-38	1.89159e-36
ZNF80	1.03802	3.173	1.61201	6.77561e-38	1.93141e-36
BEND4	0.798969	2.99775	1.90767	7.11382e-38	2.02419e-36
LOC400759	2.39028	5.17545	1.11451	7.89281e-38	2.24184e-36
APOL6	9.35944	11.1238	0.24915	7.94138e-38	2.25161e-36
ELMO1	7.11615	8.86095	0.316364	8.87169e-38	2.51091e-36
B2M	14.5794	16.0826	0.14157	9.42383e-38	2.66244e-36
SLC2A5	5.68267	7.88867	0.473212	1.18163e-37	3.33245e-36
APOBEC3H	2.62052	4.55686	0.798189	1.23623e-37	3.48025e-36
CD40	6.95827	8.87427	0.350899	1.333e-37	3.74607e-36
MS4A1	2.72095	6.86382	1.3349	1.34289e-37	3.76719e-36
IDO2	0.492752	1.97132	2.00023	1.4508e-37	4.06275e-36
XCR1	0.8682	2.67062	1.62108	1.77665e-37	4.9665e-36
MYO7A	6.36945	8.26082	0.375116	1.88422e-37	5.25796e-36
FXYD2	1.11355	3.12267	1.48761	1.9224e-37	5.35512e-36
BANK1	2.17863	5.3886	1.30649	2.14402e-37	5.95163e-36
JSRP1	1.59271	4.41691	1.47155	2.142e-37	5.95163e-36
C17orf60	3.39404	5.26027	0.632134	2.17869e-37	6.03731e-36
TNFSF13B	4.9046	7.33512	0.580685	2.49391e-37	6.8988e-36
TAP1	11.2997	12.981	0.200116	3.23409e-37	8.9308e-36
SSTR3	0.350826	1.84345	2.39358	4.89204e-37	1.34858e-35
CCL19	4.431	8.47426	0.935456	5.12804e-37	1.41119e-35
LOC400696	1.06098	3.43592	1.6953	5.32228e-37	1.46211e-35
TMEM155	1.14362	3.35307	1.55187	5.47149e-37	1.50051e-35
NLRP3	4.92097	6.54022	0.410398	5.65262e-37	1.54751e-35
APOBEC3G	7.2722	9.27144	0.350401	6.661e-37	1.82044e-35
ZMYND15	4.20481	6.0001	0.512944	6.9313e-37	1.89107e-35
C19orf35	2.60891	4.14021	0.666258	7.17639e-37	1.95458e-35
TREML2	1.50342	3.7445	1.31652	7.35644e-37	2.0002e-35
MLKL	6.44419	7.88923	0.291884	7.46766e-37	2.02697e-35
TSHR	1.21732	2.91297	1.25878	7.63222e-37	2.06811e-35
RASGRP1	5.01121	7.37511	0.557505	7.84821e-37	2.12302e-35
SIRPD	0.223385	1.17037	2.38936	8.02299e-37	2.16661e-35
NR1H3	8.24779	9.45968	0.197783	8.08546e-37	2.17978e-35
SH2D3C	7.11759	8.50292	0.256571	8.53947e-37	2.29829e-35
CD274	3.72873	5.86211	0.652737	9.01847e-37	2.42311e-35
TNNI2	1.8391	3.52149	0.937189	9.5033e-37	2.54906e-35
ADAM8	6.59302	8.54448	0.374052	9.61956e-37	2.57591e-35
SIDT1	4.41323	6.32458	0.519134	9.66746e-37	2.58438e-35
ARHGAP15	5.3126	7.1768	0.433921	1.12179e-36	2.99382e-35
GLIPR2	7.78939	9.12606	0.228483	1.13859e-36	3.03358e-35
CFP	4.25813	6.36641	0.58026	1.19053e-36	3.16664e-35
PPP1R16B	6.72607	8.83371	0.393255	1.25099e-36	3.32192e-35
2021-03-01	4.40169	6.22834	0.500789	1.68341e-36	4.46272e-35
FYB	7.75167	9.86011	0.347097	1.76874e-36	4.68112e-35
SH2D2A	5.78281	7.66239	0.406024	1.8768e-36	4.95887e-35
KLRC1	1.18199	3.31851	1.48932	2.03289e-36	5.36237e-35
CD19	1.80729	5.56365	1.6222	2.11562e-36	5.57136e-35
CCL2	7.59203	9.51356	0.3255	2.45015e-36	6.44167e-35
BLK	1.93734	5.04322	1.38027	2.59055e-36	6.79955e-35
PRR5L	5.92511	7.26679	0.294476	2.61234e-36	6.84545e-35
LOC96610	10.9965	14.3874	0.387772	2.77157e-36	7.25075e-35
SERPING1	11.0034	12.82	0.220442	3.40849e-36	8.90236e-35
NFKBIA	9.45351	10.5304	0.155636	3.85465e-36	1.00512e-34
FAM179A	2.12784	4.03307	0.922488	3.93001e-36	1.02309e-34
DENND2D	6.52739	8.8728	0.442883	4.04905e-36	1.05236e-34
PTPRO	4.35874	6.24926	0.519776	4.23216e-36	1.09815e-34
HLA-E	12.9283	14.1925	0.134598	4.25304e-36	1.10177e-34
TCL1A	1.9144	5.31094	1.47207	4.58794e-36	1.1866e-34
RIPK3	4.85882	6.68977	0.46135	5.17658e-36	1.33667e-34
HTRA4	1.99469	4.07714	1.03139	5.56254e-36	1.434e-34
CCL22	3.32014	5.80963	0.807202	6.20086e-36	1.59597e-34
TYMP	9.56369	11.2877	0.239108	7.22576e-36	1.85675e-34
TMIGD2	0.986183	2.90052	1.55639	8.66147e-36	2.22209e-34
AKAP5	4.19052	6.27202	0.581801	8.87546e-36	2.27332e-34
FCRL2	1.3308	4.11794	1.62963	1.02358e-35	2.61334e-34
HCP5	7.17354	9.63649	0.425822	1.02279e-35	2.61334e-34
UBA7	8.57841	10.2877	0.262144	1.04297e-35	2.65857e-34
ATP2A3	7.93953	10.0098	0.334282	1.08988e-35	2.7737e-34
BASP1	7.2025	8.86734	0.300004	1.10598e-35	2.81018e-34
IL15	3.87967	5.94627	0.616052	1.16134e-35	2.94613e-34
MEFV	2.49173	4.07447	0.709469	1.25565e-35	3.1803e-34
STAT1	12.0657	13.5257	0.164793	1.30575e-35	3.30194e-34
C5orf39	4.53552	5.95956	0.393938	1.35773e-35	3.42794e-34
PRDM8	3.17807	5.16802	0.70146	1.41177e-35	3.55874e-34
SLC31A2	7.40496	8.60468	0.216628	1.47514e-35	3.7126e-34
C3	9.00871	11.9651	0.409445	1.57937e-35	3.96865e-34
TTC7A	8.13499	9.21397	0.179682	1.63415e-35	4.0998e-34
CCL8	4.165	6.50553	0.643349	1.70745e-35	4.27696e-34
C11orf75	6.16606	7.55169	0.292449	1.95692e-35	4.89416e-34
C1R	10.2995	12.0126	0.221973	2.33161e-35	5.82206e-34
GFI1	4.16386	6.28345	0.593637	3.26005e-35	8.12765e-34
PTPRN2	4.54716	6.08908	0.421257	4.66662e-35	1.16162e-33
LOC100240735	1.28001	2.81073	1.13479	5.20698e-35	1.2941e-33
TRANK1	7.51166	9.18725	0.2905	5.97247e-35	1.48203e-33
CNR2	0.755229	2.9814	1.981	6.75802e-35	1.67435e-33
GJD3	4.85952	6.36556	0.389474	7.10695e-35	1.75806e-33
NAT8B	0.584681	1.60675	1.45842	8.08997e-35	1.99812e-33
SIGLEC11	2.47195	4.66427	0.916004	8.34727e-35	2.05847e-33
PSME1	11.0179	11.9136	0.112768	1.03526e-34	2.54905e-33
CBFA2T3	4.49539	6.45357	0.521652	1.07596e-34	2.64516e-33
REC8	4.85544	6.54773	0.431394	1.17333e-34	2.8801e-33
NUDT16P1	2.55661	4.01667	0.651765	1.4918e-34	3.65618e-33
HSF5	0.553865	1.90227	1.78012	1.63753e-34	4.00716e-33
KIR3DL2	0.552409	2.15317	1.96266	1.71795e-34	4.19751e-33
RILPL2	7.33442	8.38166	0.192553	1.8083e-34	4.41147e-33
PLEKHO1	9.40369	10.6987	0.186139	1.9247e-34	4.68825e-33
IL3RA	5.80145	7.20741	0.313067	1.9809e-34	4.81777e-33
LYL1	6.00175	7.35164	0.292683	2.1803e-34	5.29462e-33
ABCC3	4.80383	6.8806	0.518348	3.30658e-34	8.01745e-33
CLEC6A	0.361972	1.73229	2.25873	3.40585e-34	8.24558e-33
FPR2	2.06276	4.0267	0.965017	3.46172e-34	8.36811e-33
P2RY14	3.27479	4.92776	0.589527	4.42455e-34	1.06794e-32
SMAP2	9.97334	10.7618	0.109771	4.64095e-34	1.11847e-32
FAM49A	4.06018	5.97829	0.558187	5.15417e-34	1.24028e-32
TSPAN32	2.83739	4.80758	0.760743	5.32854e-34	1.2803e-32
HLA-F	9.94916	11.7185	0.236145	5.75123e-34	1.37978e-32
C1S	10.4558	12.3134	0.23593	5.86178e-34	1.40418e-32
BIRC3	6.29991	8.75063	0.474057	6.08941e-34	1.45651e-32
KLHL6	6.21072	8.16263	0.394274	6.29578e-34	1.50361e-32
VAMP5	8.64789	10.2467	0.244743	9.93554e-34	2.36934e-32
C14orf64	1.45123	3.28555	1.17886	1.0094e-33	2.40351e-32
SPINT2	6.51166	8.19468	0.331663	1.10287e-33	2.62216e-32
CXCL12	8.81107	10.6716	0.27639	1.26539e-33	3.00407e-32
GPA33	0.766894	2.28803	1.57701	1.3662e-33	3.23856e-32
APOBEC3D	6.01965	7.59341	0.335068	1.58073e-33	3.74154e-32
RNASE2	2.5697	4.35711	0.761769	1.6184e-33	3.82499e-32
SLAMF7	7.12008	9.88176	0.472874	1.67302e-33	3.94823e-32
GPR31	0.248322	1.28605	2.37266	1.68311e-33	3.96616e-32
LAMP3	5.37239	7.34408	0.451016	1.95543e-33	4.60104e-32
RFTN1	8.24971	9.6375	0.224315	1.99275e-33	4.68192e-32
MIAT	5.55596	7.36182	0.406027	2.10895e-33	4.94763e-32
CASP10	6.47922	7.94835	0.294836	2.12896e-33	4.98721e-32
CAMK1D	3.46102	5.2813	0.609696	2.6449e-33	6.18672e-32
EPHB2	5.83535	7.54368	0.370449	2.74658e-33	6.41515e-32
CHST15	7.20298	8.63673	0.261892	3.17841e-33	7.41287e-32
CRYBB1	2.13562	3.4297	0.683431	3.76494e-33	8.76795e-32
UNC13D	7.4497	9.18343	0.301851	3.87287e-33	9.00612e-32
CCR6	3.37163	5.36848	0.671067	3.94638e-33	9.16366e-32
BATF	5.73181	7.73349	0.43213	4.29483e-33	9.95824e-32
GPR120	0.787773	2.09539	1.41137	5.07379e-33	1.17473e-31
SQRDL	8.09171	9.68734	0.259656	5.08589e-33	1.17582e-31
GRAP	5.79176	7.4065	0.354792	7.57511e-33	1.74876e-31
MMP25	4.40821	6.20407	0.493022	7.79079e-33	1.79595e-31
PATL2	2.60259	4.64187	0.834759	9.46684e-33	2.17916e-31
IRF2	9.0826	9.7921	0.108513	1.03131e-32	2.37053e-31
CFB	6.64668	8.76882	0.399748	1.11136e-32	2.55083e-31
CLEC17A	1.0981	3.30208	1.58837	1.40874e-32	3.22874e-31
RSPO3	2.72359	4.74541	0.801025	1.70225e-32	3.89583e-31
MAFB	8.7511	10.1023	0.207148	1.78773e-32	4.08557e-31
GLRX	7.2575	8.51937	0.231274	1.92588e-32	4.39498e-31
FCER2	1.37949	4.52469	1.71368	2.0448e-32	4.65969e-31
CXCL16	8.54301	9.94101	0.218649	2.16319e-32	4.92243e-31
CCL3L1	3.01787	4.87756	0.692628	2.25006e-32	5.11278e-31
MS4A7	7.13366	8.76229	0.296666	3.15024e-32	7.14803e-31
GZMM	4.19628	6.37931	0.604291	3.2541e-32	7.37318e-31
SYTL1	4.90476	7.06408	0.526318	3.68757e-32	8.34346e-31
CCNI2	1.70496	2.988	0.809443	3.76473e-32	8.50594e-31
OASL	5.90565	7.968	0.432122	4.56199e-32	1.02926e-30
KIR3DX1	0.160117	0.966241	2.59326	4.99505e-32	1.12537e-30
LCP2	7.96141	9.86525	0.309333	5.24023e-32	1.17894e-30
MATK	4.37781	6.41043	0.550213	5.28887e-32	1.1882e-30
TREM2	6.49757	8.16959	0.330365	5.43732e-32	1.21983e-30
RELB	8.3137	9.30238	0.162109	5.88116e-32	1.31755e-30
PLCG2	7.39354	8.93403	0.273046	6.13056e-32	1.37149e-30
C2	9.15779	11.3644	0.311448	6.39036e-32	1.4276e-30
PSTPIP2	5.6341	7.38197	0.38982	6.47937e-32	1.44545e-30
RTN1	4.82313	6.82411	0.500672	8.00912e-32	1.78422e-30
FCRL1	1.08424	3.78353	1.80305	8.77766e-32	1.95269e-30
SLC43A2	7.59687	8.90136	0.228621	9.62739e-32	2.13873e-30
TRIM21	8.32987	9.29421	0.158037	1.08493e-31	2.40682e-30
EAF2	4.19664	5.83653	0.475875	1.15701e-31	2.56315e-30
IL18R1	3.21679	5.0216	0.642526	1.24515e-31	2.75457e-30
CD1C	2.71725	5.01849	0.885107	1.25523e-31	2.77301e-30
IL12B	0.60654	1.83122	1.59413	1.25965e-31	2.77893e-30
ANO9	3.15356	5.70588	0.85547	1.42865e-31	3.14738e-30
HAMP	2.51939	5.04499	1.00178	1.44002e-31	3.16805e-30
GMIP	8.532	9.47012	0.150499	1.55178e-31	3.4092e-30
PARP12	8.41864	9.86727	0.229063	1.67748e-31	3.68027e-30
NCR1	0.773286	2.18952	1.50154	1.89675e-31	4.1556e-30
PARP14	10.1003	11.3568	0.169152	1.95098e-31	4.26855e-30
SOD2	10.9037	12.043	0.143381	1.95994e-31	4.28225e-30
ADORA3	5.92635	7.39535	0.319474	2.60195e-31	5.67717e-30
C17orf66	0.15597	1.05473	2.75753	2.60831e-31	5.68326e-30
DHRS9	3.00814	5.09482	0.760159	2.62534e-31	5.71253e-30
RBP5	3.68019	6.07573	0.723277	2.99714e-31	6.51263e-30
CLIC2	6.01529	7.93756	0.40006	3.18033e-31	6.90128e-30
MARCO	4.49284	7.65082	0.767985	3.53172e-31	7.65335e-30
CD300LB	2.84155	4.37153	0.621458	4.33441e-31	9.38001e-30
KMO	4.83986	6.69488	0.468093	4.43426e-31	9.58307e-30
MSR1	7.55977	9.28084	0.295913	5.24631e-31	1.13226e-29
CRIP1	7.27195	8.98359	0.304949	5.71912e-31	1.23263e-29
C15orf53	0.152301	0.846879	2.47523	6.27819e-31	1.3513e-29
CCR3	0.471607	1.40562	1.57555	7.8944e-31	1.69687e-29
KCNQ1	5.52802	6.74924	0.287963	8.83654e-31	1.89682e-29
NLRP1	6.47417	8.20313	0.341477	8.87661e-31	1.90285e-29
FAM129C	1.60463	3.95756	1.30237	1.03387e-30	2.21329e-29
CLNK	0.269792	1.27076	2.23577	1.13229e-30	2.42073e-29
STAB1	9.20569	10.5591	0.197884	1.19617e-30	2.55386e-29
GPR82	1.57039	3.17763	1.01682	1.66578e-30	3.55173e-29
EVL	9.14492	10.4544	0.19307	1.86891e-30	3.97949e-29
HLA-C	13.6271	15.1215	0.150119	1.87734e-30	3.99212e-29
XAF1	7.79132	9.67054	0.311729	1.99043e-30	4.22695e-29
PTGIR	4.14971	5.51997	0.411651	2.46962e-30	5.23758e-29
CD209	5.91687	7.80155	0.398928	2.60634e-30	5.52017e-29
TNFRSF4	5.12013	6.81268	0.412043	2.70158e-30	5.71427e-29
CCDC88C	6.651	8.4454	0.344595	3.09069e-30	6.52863e-29
LAIR2	0.935115	2.44239	1.38508	3.41691e-30	7.20814e-29
CD79B	5.53185	7.98977	0.530391	3.4882e-30	7.34879e-29
WNT1	0.83078	2.03062	1.28938	3.88672e-30	8.17754e-29
CMAH	4.51199	6.17714	0.453177	4.68645e-30	9.84711e-29
PIK3IP1	7.77881	9.10781	0.227555	4.96659e-30	1.0422e-28
NLRP7	1.06157	2.69055	1.34171	6.32103e-30	1.32467e-28
FLVCR2	6.03836	7.26572	0.266947	8.63227e-30	1.80664e-28
C12orf59	1.83373	3.46145	0.916594	9.75637e-30	2.03922e-28
ECEL1	2.21026	4.12851	0.901402	1.0052e-29	2.09826e-28
VNN1	3.28683	4.97298	0.597415	1.0685e-29	2.22747e-28
GLIPR1	6.85391	8.46985	0.305408	1.23708e-29	2.57552e-28
SLC29A3	6.72526	7.84232	0.22169	1.33395e-29	2.77358e-28
MGC12916	1.98623	3.46757	0.803892	1.37295e-29	2.85093e-28
KIR2DL3	0.513559	1.62898	1.66537	1.49305e-29	3.09628e-28
PIPOX	2.99663	4.24966	0.504005	1.74773e-29	3.61972e-28
SAMHD1	8.3379	9.87353	0.243882	1.91784e-29	3.96686e-28
KIF21B	6.5569	8.28818	0.338041	2.25845e-29	4.66532e-28
SKAP1	4.31207	7.03988	0.70717	2.32937e-29	4.80557e-28
DRAM1	8.6333	9.66584	0.162983	3.40316e-29	7.01173e-28
C5AR1	6.32628	7.79752	0.301657	3.6194e-29	7.44763e-28
RASGRP3	6.67173	7.90502	0.244708	3.88333e-29	7.98039e-28
ILDR1	1.33207	2.7838	1.06338	3.89213e-29	7.98816e-28
KIF19	1.91655	3.42322	0.836846	4.94073e-29	1.01272e-27
MAPK13	5.95797	7.37187	0.307209	5.05438e-29	1.03468e-27
HAPLN3	8.15223	9.50623	0.221678	7.69695e-29	1.57362e-27
WNT10A	2.92674	4.95526	0.759665	7.96971e-29	1.62729e-27
PSMB8	10.4927	11.6694	0.153345	9.78777e-29	1.99595e-27
TBXAS1	7.12577	8.70079	0.288101	1.2015e-28	2.44701e-27
RNF213	11.4879	12.3216	0.101083	1.36328e-28	2.77294e-27
GRB2	11.5053	11.9509	0.054814	1.44894e-28	2.9434e-27
TAPBP	12.2354	13.1949	0.108928	1.56698e-28	3.17912e-27
PIM1	8.31738	9.46454	0.186403	1.57381e-28	3.18893e-27
TGM2	9.61559	11.1713	0.21635	1.81657e-28	3.67612e-27
LAT	6.6146	8.39998	0.344733	1.96426e-28	3.96994e-27
MYO1A	0.613791	1.56151	1.34712	2.0781e-28	4.19471e-27
DERL3	6.1847	8.17757	0.402968	2.24708e-28	4.53004e-27
RBM47	6.39942	7.97777	0.318046	2.47195e-28	4.97706e-27
C10orf105	1.80696	3.19106	0.820473	2.63931e-28	5.30731e-27
VPREB3	2.11909	4.52795	1.09542	3.12058e-28	6.26717e-27
FAM46C	6.893	8.87391	0.364438	3.33224e-28	6.68381e-27
BTG2	8.82743	10.05	0.18713	3.50962e-28	7.03072e-27
CFLAR	8.80766	9.5612	0.118432	3.6804e-28	7.36358e-27
FAM18A	3.15712	4.44366	0.49314	3.89297e-28	7.7791e-27
BTN3A3	8.78596	9.96492	0.181659	4.70675e-28	9.39343e-27
PROC	1.07154	2.22235	1.0524	4.97374e-28	9.91382e-27
SAMD9L	8.10743	9.85177	0.281137	5.06464e-28	1.00824e-26
C4orf50	0.161048	0.873887	2.43995	5.20248e-28	1.03438e-26
CLEC4D	0.81097	2.18252	1.42828	5.83425e-28	1.15855e-26
PACSIN1	2.7349	4.60645	0.752169	7.84756e-28	1.5564e-26
NLRP6	1.74439	3.20113	0.875864	8.07844e-28	1.6002e-26
ACY3	1.76616	3.82258	1.11393	9.51433e-28	1.88228e-26
RASGEF1B	5.32441	6.81632	0.356372	9.60764e-28	1.89838e-26
AMPD1	0.596023	2.30146	1.94911	1.05656e-27	2.08507e-26
GP1BA	3.40712	5.66832	0.73437	1.51145e-27	2.97907e-26
UPK3A	0.490167	1.41773	1.53224	1.51666e-27	2.98564e-26
AIM2	4.72754	7.46066	0.658212	1.57113e-27	3.08534e-26
C6orf97	3.11449	4.55262	0.5477	1.57118e-27	3.08534e-26
FERMT3	8.6754	10.4319	0.265999	1.65384e-27	3.24365e-26
TTC16	1.85733	3.31281	0.834828	1.73783e-27	3.40417e-26
OAS2	9.25447	10.9572	0.243661	1.77063e-27	3.46416e-26
HAAO	4.43307	6.14037	0.47002	1.77821e-27	3.47471e-26
FCRL4	0.273602	1.86685	2.77045	1.84986e-27	3.6103e-26
KCNN3	3.64177	5.35418	0.556023	2.15408e-27	4.19887e-26
CLIC5	4.60849	6.03312	0.388612	2.36549e-27	4.60532e-26
RHOG	10.0076	10.7449	0.102561	2.39586e-27	4.65875e-26
TMPRSS3	1.66641	3.55198	1.09188	2.45092e-27	4.75999e-26
CHIT1	3.72776	7.06271	0.921914	2.46767e-27	4.78667e-26
ADCY7	8.14082	9.30159	0.192304	2.71024e-27	5.2508e-26
GADD45B	7.8905	8.9599	0.183366	2.79209e-27	5.40279e-26
PAX5	1.21359	3.89783	1.68339	2.87396e-27	5.55447e-26
CR2	1.5522	5.31264	1.77511	3.02394e-27	5.8355e-26
ODF3B	5.71433	7.08741	0.310675	3.02671e-27	5.8355e-26
GPR35	3.56054	4.71058	0.403811	3.23944e-27	6.23808e-26
LAP3	10.837	11.7463	0.116235	3.75763e-27	7.22719e-26
ACE	7.24361	8.59184	0.246258	3.80576e-27	7.31092e-26
STK17B	7.99921	9.44498	0.239689	4.08996e-27	7.84739e-26
EMB	6.65347	8.61615	0.372937	4.47027e-27	8.56675e-26
DYSF	8.13322	9.34631	0.20057	4.72289e-27	9.03999e-26
SSTR2	3.36892	4.56737	0.439076	4.84434e-27	9.2613e-26
C1orf38	8.62002	9.92005	0.202656	5.03226e-27	9.60902e-26
SEPT6	9.00304	10.2908	0.192872	6.53842e-27	1.247e-25
CCL25	0.393164	1.55429	1.98306	6.89299e-27	1.31305e-25
VAMP8	8.62852	10.2353	0.246368	7.57781e-27	1.44178e-25
TTBK1	1.6969	2.99581	0.82005	7.83369e-27	1.48868e-25
NAGK	10.0113	10.6792	0.0931742	7.97077e-27	1.51292e-25
RARRES1	5.95779	7.86767	0.40116	8.5982e-27	1.63007e-25
LILRB5	5.38326	7.11315	0.402009	9.23577e-27	1.74886e-25
APOL2	9.69701	10.6671	0.137553	1.04769e-26	1.98152e-25
CDC42SE2	9.34744	10.1355	0.116779	1.0835e-26	2.04682e-25
EMR4P	1.4414	2.80461	0.960323	1.11373e-26	2.10143e-25
NMI	7.38437	8.53306	0.208588	1.12998e-26	2.12956e-25
TICAM2	5.01336	6.63158	0.403575	1.22175e-26	2.29979e-25
LGMN	11.148	12.0791	0.115725	1.27088e-26	2.38943e-25
LOC100272216	2.51195	3.89467	0.632695	1.27555e-26	2.39538e-25
ARL4C	8.78778	10.0197	0.189274	1.31976e-26	2.47547e-25
CCDC109B	6.22349	7.7451	0.315562	1.38785e-26	2.60014e-25
MEP1A	0.511863	1.51675	1.56715	1.3976e-26	2.61532e-25
KCNK6	5.49946	6.8596	0.318836	1.49656e-26	2.79722e-25
TNFRSF25	3.82571	5.46829	0.515362	1.51549e-26	2.82926e-25
TRIM69	3.28114	4.52233	0.462866	1.58692e-26	2.95916e-25
SIGLEC6	0.660314	1.92465	1.54337	1.63404e-26	3.04345e-25
CTLA4	4.72966	6.88225	0.541144	1.68974e-26	3.14352e-25
PLCB2	7.79482	9.31637	0.257252	2.10005e-26	3.90227e-25
CCDC141	2.17433	3.94154	0.858185	2.55361e-26	4.73953e-25
NECAP2	10.3705	10.8606	0.0666278	2.59796e-26	4.81621e-25
ICOSLG	6.37591	7.82159	0.294829	2.66382e-26	4.93256e-25
KIR3DL1	0.475537	1.59602	1.74685	2.87083e-26	5.30969e-25
XIRP1	3.19289	5.49066	0.782119	3.0561e-26	5.6458e-25
OR52N4	0.267091	1.17562	2.13802	3.11568e-26	5.74918e-25
OTOF	2.00406	3.53645	0.819373	3.16683e-26	5.83681e-25
VOPP1	8.16515	9.66363	0.243085	3.68546e-26	6.78482e-25
LILRA3	2.08001	4.35979	1.06767	3.70309e-26	6.8094e-25
EPHA1	2.61176	4.51402	0.789391	3.88066e-26	7.12769e-25
CD68	11.404	12.6418	0.148669	4.29763e-26	7.88444e-25
CLEC4C	0.353245	1.49385	2.08029	4.48907e-26	8.22618e-25
GTSF1	1.95681	3.99017	1.02794	4.58499e-26	8.39227e-25
BET3L	0.284823	1.02596	1.84884	4.66402e-26	8.52712e-25
DUSP2	6.89028	8.24023	0.258123	4.84707e-26	8.85161e-25
FCGR2B	6.66794	8.16889	0.292899	5.0105e-26	9.13956e-25
ELF4	7.87401	9.07378	0.204605	6.26609e-26	1.14168e-24
SPIC	0.252105	1.37517	2.44752	6.35076e-26	1.15578e-24
C1orf228	2.54905	4.05716	0.67051	6.5022e-26	1.18199e-24
GPR68	5.50044	7.17236	0.382901	7.06437e-26	1.28271e-24
BTNL8	0.798366	1.88961	1.24297	7.41432e-26	1.34472e-24
PLCL2	6.00589	7.43664	0.308273	8.12929e-26	1.47272e-24
TUBA4A	6.82601	8.50895	0.31794	8.542e-26	1.54572e-24
LPXN	8.31902	9.69408	0.22069	9.16237e-26	1.6561e-24
ABCG1	7.25647	8.69707	0.261261	1.02407e-25	1.84891e-24
MOBKL2A	9.95681	10.6	0.0903127	1.09381e-25	1.97259e-24
MRC1	6.50701	8.33172	0.35662	1.17308e-25	2.11314e-24
KLRC2	1.73431	3.62308	1.06286	1.27254e-25	2.28972e-24
NEUROG3	0.0811542	0.793326	3.28918	1.28726e-25	2.31357e-24
CEBPE	0.847184	1.75749	1.05277	1.33871e-25	2.40333e-24
TREML1	0.976893	2.09031	1.09744	1.51678e-25	2.71994e-24
PLXDC2	6.04614	7.61742	0.333289	1.55759e-25	2.78998e-24
CLIC3	2.7364	4.63929	0.761625	1.61513e-25	2.88979e-24
NFKB2	9.72952	10.5861	0.121726	1.83522e-25	3.27989e-24
MAN1A1	6.72114	8.3489	0.312881	2.09218e-25	3.73494e-24
C15orf48	4.5313	6.42001	0.502653	2.26129e-25	4.0323e-24
ZNF804A	2.30322	3.82071	0.730186	2.30368e-25	4.10328e-24
GADD45G	3.98019	5.70708	0.519915	2.37501e-25	4.2256e-24
KYNU	5.33299	7.20602	0.434258	2.52523e-25	4.48785e-24
C4A	8.96722	10.8027	0.268654	2.92508e-25	5.19268e-24
PKD2L1	1.13374	2.38116	1.07057	3.08903e-25	5.4776e-24
ALDH2	7.98503	9.77815	0.292264	3.44326e-25	6.09894e-24
ACRBP	3.652	4.91723	0.42916	3.61576e-25	6.39736e-24
FUCA1	9.28231	10.3184	0.152667	3.63051e-25	6.41633e-24
ABCB1	4.62233	6.28508	0.443312	3.72032e-25	6.56775e-24
FOLR2	7.29097	8.76886	0.266279	3.76604e-25	6.64109e-24
DNASE1L3	2.38102	4.78291	1.00631	3.82071e-25	6.73003e-24
SUCNR1	1.91875	3.49415	0.864776	3.87143e-25	6.81183e-24
NAAA	7.18266	8.37313	0.221249	4.30718e-25	7.57017e-24
CYBA	10.1831	11.3111	0.151553	5.12946e-25	9.00543e-24
NCRNA00158	0.794697	1.96185	1.30374	5.34533e-25	9.37407e-24
SP110	8.73748	9.54115	0.126945	5.84061e-25	1.02314e-23
GGT5	7.47207	8.82842	0.240648	6.33385e-25	1.10832e-23
FBXO6	7.71924	8.88686	0.203215	7.59943e-25	1.32831e-23
CD1B	0.800371	2.38551	1.57556	7.6424e-25	1.33436e-23
FAAH2	1.51886	3.00211	0.982985	7.68669e-25	1.34062e-23
HMOX1	9.43821	10.6803	0.178361	7.81782e-25	1.362e-23
PLCH2	3.35722	5.15877	0.61976	9.60651e-25	1.67178e-23
KCNMB1	4.1117	5.37156	0.385606	1.03721e-24	1.80109e-23
AIM1	6.97748	8.80676	0.335904	1.03722e-24	1.80109e-23
FCHO1	5.26309	7.05581	0.422902	1.04561e-24	1.81369e-23
CYTH1	9.57878	10.2433	0.0967601	1.08863e-24	1.88625e-23
ACP2	9.98907	10.5803	0.0829604	1.10188e-24	1.90713e-23
SCARF1	6.36964	7.36084	0.208658	1.14721e-24	1.98342e-23
KIAA0247	9.68874	10.3288	0.0922982	1.34227e-24	2.31814e-23
MPO	1.55898	2.73623	0.811594	1.40564e-24	2.42496e-23
TTC9	4.31594	5.96097	0.465873	1.46649e-24	2.52719e-23
KCNMA1	5.79022	7.64756	0.401382	1.47239e-24	2.53462e-23
DBH	1.5079	2.87925	0.933146	1.62511e-24	2.79448e-23
CD1E	2.06304	3.86119	0.904269	1.68105e-24	2.88755e-23
TLR2	7.0617	8.51723	0.27037	1.69472e-24	2.90789e-23
DAPK2	4.7337	6.07141	0.359064	2.02192e-24	3.4656e-23
SIGLEC16	2.28971	3.73583	0.706266	2.12124e-24	3.6319e-23
SERPINF2	4.56336	5.86472	0.361966	2.47017e-24	4.22479e-23
SH2D1B	2.13092	3.72659	0.806377	2.51328e-24	4.29391e-23
SHD	0.675429	2.07473	1.61905	3.01827e-24	5.15114e-23
IRF9	9.79918	10.647	0.119712	3.02871e-24	5.16342e-23
PARP9	9.73266	10.7993	0.150026	3.06525e-24	5.22012e-23
IL34	4.76249	6.33971	0.412702	3.08982e-24	5.25632e-23
TRIM14	8.89407	9.81573	0.142253	3.37341e-24	5.73263e-23
PTPRE	7.1421	8.52943	0.256101	3.63889e-24	6.17719e-23
ERMN	1.84288	3.37238	0.87181	3.72818e-24	6.32201e-23
VEGFC	5.62109	6.75426	0.264946	3.78689e-24	6.41473e-23
TRAFD1	9.59132	10.164	0.0836705	3.83239e-24	6.48489e-23
BATF3	4.47705	5.70957	0.350833	4.26753e-24	7.21353e-23
SLC38A5	5.33808	7.07677	0.406771	4.31881e-24	7.29246e-23
OAS1	8.14562	9.61251	0.238888	4.47629e-24	7.54864e-23
CXorf50B	0.308483	1.07783	1.80486	4.48001e-24	7.54864e-23
DTX3L	10.112	11.0992	0.134389	4.60262e-24	7.74702e-23
IFITM1	10.3884	12.0014	0.208237	5.70432e-24	9.59121e-23
DGKA	7.68667	8.91844	0.214431	5.72692e-24	9.61904e-23
MAP3K8	5.12721	6.37279	0.313752	5.77261e-24	9.68556e-23
C20orf118	2.84717	4.01411	0.495551	7.67909e-24	1.28708e-22
MOBKL2C	7.98487	8.58414	0.104404	8.41075e-24	1.40823e-22
FAM92B	0.53228	1.69271	1.66907	8.44131e-24	1.41186e-22
RSAD2	5.76474	7.62627	0.403721	8.75006e-24	1.46196e-22
RGS19	8.4276	9.09555	0.110039	8.88931e-24	1.48367e-22
CPA5	0.346988	1.59534	2.20091	9.09845e-24	1.51698e-22
HLA-H	11.0109	12.2853	0.158007	1.05767e-23	1.7616e-22
GCNT1	5.99971	7.54006	0.329685	1.10023e-23	1.83058e-22
OXER1	3.01016	4.37713	0.540142	1.10894e-23	1.84314e-22
P2RX5	5.22002	6.64953	0.349197	1.23837e-23	2.0561e-22
C1orf186	0.74446	1.80476	1.27754	1.24538e-23	2.06559e-22
CISH	6.9138	7.78078	0.170435	1.35577e-23	2.24634e-22
RASGEF1A	3.79807	5.77951	0.60568	1.71647e-23	2.84101e-22
C15orf50	0.109486	0.667565	2.60817	2.32151e-23	3.83845e-22
TAPBPL	8.2486	9.29266	0.171943	2.39555e-23	3.95676e-22
CYLD	9.21951	10.0715	0.12752	2.47171e-23	4.07832e-22
BTN3A1	9.39978	10.4058	0.146689	2.7471e-23	4.52802e-22
CP	3.07525	5.58029	0.859636	2.8517e-23	4.69557e-22
CTSC	11.0184	11.9135	0.112688	2.92437e-23	4.81024e-22
TCIRG1	9.79365	10.7011	0.127834	3.08876e-23	5.07539e-22
PADI4	0.384107	1.14264	1.57279	3.18684e-23	5.23116e-22
TLR4	7.05597	8.56161	0.279037	3.26227e-23	5.34945e-22
LOC100130872	2.88675	4.41101	0.61166	3.3135e-23	5.42786e-22
CDH23	3.31432	4.67838	0.497296	3.48596e-23	5.70449e-22
EFHD2	10.5719	11.346	0.101948	3.52697e-23	5.76567e-22
TXNDC3	0.836956	1.92648	1.20274	3.65699e-23	5.97208e-22
BCL3	8.47903	9.51493	0.166294	3.73945e-23	6.10048e-22
TM6SF1	5.29976	6.34114	0.258816	3.97998e-23	6.48622e-22
GPR160	5.04035	6.20495	0.299896	4.36986e-23	7.11432e-22
FAM107B	8.07357	9.39371	0.218487	4.47307e-23	7.27491e-22
MPP1	9.03975	9.77693	0.113099	4.66863e-23	7.58521e-22
FCAR	1.10251	2.30578	1.06447	5.35514e-23	8.69172e-22
CYP2S1	4.38831	5.73241	0.385477	6.0329e-23	9.78179e-22
IL9R	1.20661	2.40112	0.992756	6.06774e-23	9.82826e-22
TAP2	11.0859	12.0533	0.120699	6.82976e-23	1.10513e-21
NTNG2	3.3249	4.7704	0.520798	7.01759e-23	1.13437e-21
SMTNL1	1.23534	2.33131	0.916236	7.08242e-23	1.14368e-21
RAB19	0.253469	0.940679	1.89189	7.31106e-23	1.17941e-21
KBTBD8	4.30723	5.72968	0.411694	7.8818e-23	1.27019e-21
PPM1M	8.51471	9.34455	0.134168	7.94299e-23	1.27876e-21
GALM	7.91635	9.28252	0.229682	8.00471e-23	1.28739e-21
CUX2	1.35771	2.47838	0.868219	9.22724e-23	1.48251e-21
ASGR1	3.18986	4.41403	0.468603	1.02897e-22	1.65154e-21
LIPC	1.50388	2.6957	0.841971	1.05104e-22	1.68526e-21
CFD	5.82467	7.37264	0.340006	1.1158e-22	1.7873e-21
ARID5A	8.85947	9.64673	0.122819	1.16861e-22	1.87001e-21
TRPC2	0.700127	1.55875	1.1547	1.31451e-22	2.10136e-21
WARS	13.1793	14.5023	0.138004	1.3168e-22	2.10291e-21
LOC100188949	3.21396	4.71905	0.554141	1.32698e-22	2.11705e-21
ARHGEF3	8.25285	9.11565	0.143452	1.34757e-22	2.14774e-21
CD70	3.30528	5.16273	0.643363	1.40554e-22	2.23789e-21
DPYD	6.82764	8.44685	0.307027	1.65843e-22	2.6379e-21
IKBKE	7.93289	8.81453	0.152039	1.72997e-22	2.74893e-21
LOC254559	3.22013	5.00643	0.636664	1.81138e-22	2.87543e-21
BHLHA15	1.24822	2.73306	1.13064	1.89271e-22	3.00153e-21
ACVRL1	7.9041	8.90322	0.171726	2.4705e-22	3.91393e-21
CLSTN3	8.62311	9.81849	0.187293	2.66682e-22	4.22074e-21
CD101	4.4	5.51931	0.326983	2.78129e-22	4.39754e-21
GBP3	7.06732	8.70967	0.301454	3.09504e-22	4.88876e-21
HLA-A	14.6338	15.8117	0.111688	3.21541e-22	5.07383e-21
TNFAIP3	8.84069	10.0004	0.177833	3.49668e-22	5.51221e-21
ARHGAP4	8.98068	10.2571	0.191722	3.87544e-22	6.10325e-21
RAB20	7.50396	8.75126	0.221839	3.9801e-22	6.26187e-21
UTS2	0.835014	2.03897	1.28797	4.13635e-22	6.50127e-21
HS3ST3B1	2.10641	3.38916	0.686145	4.15382e-22	6.52227e-21
PTGS1	6.81617	8.10347	0.249578	4.44421e-22	6.97137e-21
KLRC4	1.11191	2.67109	1.26439	4.45531e-22	6.9819e-21
TIFA	6.98251	7.79192	0.158234	4.49518e-22	7.03744e-21
BATF2	7.36778	8.72721	0.244291	4.70488e-22	7.35849e-21
TTC22	1.25749	2.43955	0.956067	4.89534e-22	7.64885e-21
IFI35	9.20189	10.3123	0.164368	5.2925e-22	8.26129e-21
ADRBK1	10.7667	11.3631	0.0777927	5.31264e-22	8.28459e-21
GPR25	0.211813	0.987613	2.22116	5.45423e-22	8.49705e-21
CMPK2	6.04131	7.49444	0.310958	5.60239e-22	8.71934e-21
GBGT1	5.88468	7.05908	0.262517	5.84101e-22	9.08183e-21
CFH	8.66881	10.0424	0.212203	6.1359e-22	9.53102e-21
SGPP2	2.35904	3.52571	0.579716	6.86506e-22	1.06532e-20
SERPINB9	7.72709	9.45437	0.291055	8.30428e-22	1.28741e-20
RAB31	8.91055	10.0186	0.169099	8.52664e-22	1.32059e-20
PRKCH	8.25999	9.32148	0.174418	8.55895e-22	1.32431e-20
TGFB1	9.66199	10.7452	0.153307	8.722e-22	1.34822e-20
MFSD7	5.27212	6.76002	0.358645	8.75493e-22	1.352e-20
DSCAML1	0.768558	1.86537	1.27923	9.00355e-22	1.38904e-20
TAS1R3	2.4143	3.71521	0.621841	9.33427e-22	1.43867e-20
MYO7B	2.63004	4.17661	0.667248	9.83975e-22	1.51511e-20
HMSD	0.397885	1.25045	1.65203	9.92284e-22	1.52643e-20
LILRP2	0.402973	1.16786	1.53511	1.01309e-21	1.55693e-20
RGS13	1.13854	2.66382	1.22631	1.02137e-21	1.56813e-20
CES8	2.19606	3.51696	0.679413	1.09922e-21	1.68603e-20
BCAT1	6.7242	8.2275	0.29109	1.188e-21	1.82046e-20
MMP9	8.9202	11.0373	0.307235	1.22891e-21	1.88134e-20
CD5L	1.96299	4.36658	1.15345	1.33762e-21	2.04578e-20
FNBP1	10.0431	10.7755	0.101556	1.77527e-21	2.71253e-20
EVI2A	6.61767	8.1771	0.305266	1.80211e-21	2.7509e-20
VMO1	4.02722	5.45956	0.439	1.8991e-21	2.89618e-20
UNC93B1	8.95766	9.74677	0.121802	1.91334e-21	2.9151e-20
KCNJ5	3.82798	5.3159	0.47373	1.92054e-21	2.92327e-20
ACSM5	2.43571	3.87338	0.669249	1.95434e-21	2.97186e-20
TRPM2	7.30636	8.83592	0.274227	2.00873e-21	3.05166e-20
MAP3K14	8.55523	9.29445	0.119563	2.05433e-21	3.11796e-20
MYD88	10.0868	10.6143	0.0735345	2.1406e-21	3.2458e-20
C5orf40	0.432792	1.17152	1.43664	2.1604e-21	3.2727e-20
ST14	6.47372	7.9731	0.300546	2.32404e-21	3.51724e-20
APOBEC3F	6.86926	8.13613	0.244188	2.46713e-21	3.73024e-20
MDS2	0.221366	1.03917	2.23093	2.63142e-21	3.97487e-20
ANK1	3.07859	4.49751	0.546858	2.96176e-21	4.46961e-20
GPR34	5.00876	6.50699	0.377536	2.99505e-21	4.51556e-20
LOC100192379	0.12649	0.792871	2.64806	3.03595e-21	4.57291e-20
SP140L	7.29442	8.64351	0.244823	3.22664e-21	4.85552e-20
PLB1	5.01275	6.27054	0.322988	4.52457e-21	6.80225e-20
CCL23	1.23956	2.35519	0.926013	5.07758e-21	7.62643e-20
LOC647121	3.70809	5.09546	0.458535	6.12958e-21	9.19784e-20
ALPK2	3.40136	5.03133	0.564829	6.45317e-21	9.67428e-20
CHI3L1	6.98835	9.21238	0.398623	6.97554e-21	1.04475e-19
S100Z	0.49576	1.23307	1.31454	7.21554e-21	1.07968e-19
RPS6KA1	9.3762	10.2598	0.129934	8.17416e-21	1.22198e-19
RARRES2	7.43523	8.97992	0.272325	8.32616e-21	1.24353e-19
IFI44L	7.12007	8.95602	0.330967	8.35686e-21	1.24694e-19
C17orf62	10.2704	10.7715	0.0687297	8.92935e-21	1.33112e-19
CSF2RA	6.04586	7.77767	0.36339	9.12885e-21	1.35958e-19
GPR55	3.26337	4.78426	0.551932	1.00075e-20	1.48905e-19
INMT	4.25656	5.83244	0.45441	1.04594e-20	1.55484e-19
LTC4S	1.86242	3.08676	0.72891	1.06188e-20	1.57706e-19
MYBPC3	0.493658	1.25127	1.34181	1.09712e-20	1.62787e-19
LIMD2	9.57756	10.7618	0.168192	1.12154e-20	1.66256e-19
HOPX	4.82543	6.28955	0.382299	1.12567e-20	1.66712e-19
COL4A4	4.2115	5.81212	0.464732	1.23836e-20	1.83231e-19
ITIH1	0.421459	1.19943	1.50888	1.25251e-20	1.85152e-19
TFEB	7.86571	8.80573	0.162866	1.34729e-20	1.98979e-19
DOK1	7.75439	8.51123	0.134353	1.40269e-20	2.06968e-19
FAM20A	6.82582	8.32206	0.285939	1.48731e-20	2.19251e-19
NEURL3	2.5004	3.92475	0.650439	1.50865e-20	2.22191e-19
RGS9	2.45274	3.97735	0.697413	1.57584e-20	2.31871e-19
SLFN14	0.281708	1.01249	1.84563	1.58108e-20	2.32428e-19
GRAP2	5.23986	6.76997	0.369623	1.61788e-20	2.37617e-19
ZNF385A	8.85518	9.78985	0.144765	2.33888e-20	3.43194e-19
ABI3BP	5.64135	7.70269	0.449323	2.70529e-20	3.96593e-19
BTN3A2	10.3973	11.3087	0.121233	2.78512e-20	4.07545e-19
DHRS3	8.14086	9.4828	0.220131	2.78512e-20	4.07545e-19
PKHD1L1	0.951016	2.32332	1.28864	2.78997e-20	4.0788e-19
ENTPD1	9.51439	10.1825	0.0979077	3.07207e-20	4.48709e-19
NAP1L2	2.09867	3.46991	0.725425	3.20551e-20	4.67769e-19
C9orf167	6.66066	7.83393	0.234071	3.24397e-20	4.72948e-19
RNF166	8.18261	8.75593	0.0976995	3.2794e-20	4.77675e-19
GPR125	10.2427	9.49999	-0.1086	3.47533e-20	5.05751e-19
SDS	5.45919	6.99299	0.357223	3.83253e-20	5.57224e-19
OLR1	4.41142	6.27592	0.508585	4.0905e-20	5.94188e-19
CX3CR1	3.89665	5.39517	0.469434	4.13515e-20	6.00124e-19
KLRC3	1.93607	3.50024	0.854326	4.24731e-20	6.15841e-19
BTBD11	3.73712	4.98863	0.416716	5.68213e-20	8.23132e-19
SLC1A3	7.07058	8.50185	0.265949	5.86946e-20	8.49496e-19
C4orf7	3.85251	7.15453	0.893058	6.10824e-20	8.83252e-19
NLRP2	3.22213	5.07244	0.654663	6.16872e-20	8.91187e-19
OLFML1	5.71254	6.90138	0.272753	6.56261e-20	9.47231e-19
SLC6A7	0.428738	1.1401	1.41099	6.60872e-20	9.53022e-19
TLR5	4.93527	5.96773	0.274053	7.38961e-20	1.06467e-18
MS4A14	3.73069	4.9283	0.401649	7.41621e-20	1.06753e-18
FTL	15.4469	16.2127	0.0698084	7.94008e-20	1.14191e-18
ISG15	8.57417	10.0457	0.228511	8.11295e-20	1.16571e-18
ALOX15B	3.36442	5.11519	0.604429	9.49923e-20	1.36367e-18
CEACAM3	0.536062	1.31437	1.2939	9.54324e-20	1.36875e-18
LBH	9.14393	10.2665	0.167058	9.7062e-20	1.39087e-18
PAOX	5.62182	6.55511	0.221583	9.77593e-20	1.3996e-18
CCR9	0.547038	1.65159	1.59414	1.0077e-19	1.44141e-18
FAM115C	6.63354	7.90908	0.253732	1.07681e-19	1.53888e-18
SEL1L3	8.1119	9.80585	0.273603	1.08455e-19	1.54855e-18
MYCL1	4.97761	6.24649	0.327593	1.23793e-19	1.76597e-18
KLRG1	4.24947	5.22717	0.298747	1.30139e-19	1.85318e-18
ICAM1	11.6121	12.5755	0.114986	1.3014e-19	1.85318e-18
CERKL	4.93868	6.36257	0.365486	1.50634e-19	2.14309e-18
PHF11	7.4345	8.36972	0.170944	1.69421e-19	2.40823e-18
DSE	8.02011	8.74704	0.125174	1.70023e-19	2.41463e-18
GPR77	1.97732	3.01166	0.607012	1.72093e-19	2.44185e-18
GNAI2	12.7998	13.2968	0.0549575	1.73693e-19	2.46235e-18
CCL7	1.3744	3.00887	1.13042	1.76695e-19	2.50267e-18
SLFN11	7.6516	9.0746	0.246072	1.89843e-19	2.68651e-18
RASSF6	0.978537	2.28962	1.22641	2.03093e-19	2.87147e-18
SLC22A3	3.22451	5.11895	0.666771	2.08103e-19	2.9386e-18
PDE6G	3.99061	5.57157	0.481477	2.08211e-19	2.9386e-18
RAB8A	10.314	10.7268	0.056608	2.25115e-19	3.17436e-18
MACC1	3.26599	4.59736	0.493287	2.27523e-19	3.20547e-18
IFIT2	8.0172	9.08143	0.179821	2.33243e-19	3.28315e-18
IL4R	8.80168	9.729	0.144512	2.39951e-19	3.37459e-18
IL1B	4.36106	6.09856	0.483791	2.53947e-19	3.56826e-18
SH3D20	1.51108	2.40605	0.671088	3.27402e-19	4.59634e-18
PLAU	8.23302	9.51662	0.209027	3.33421e-19	4.67672e-18
SYNGR2	10.4415	11.1828	0.0989539	3.61613e-19	5.06768e-18
C17orf28	5.29131	6.58931	0.316502	3.83949e-19	5.37597e-18
AMIGO2	5.24494	6.76989	0.368205	4.07649e-19	5.70279e-18
KIAA0040	7.82547	9.04515	0.208967	4.3279e-19	6.04918e-18
SLC46A3	6.53695	7.83596	0.261491	4.67613e-19	6.53016e-18
KIR2DS4	0.560404	1.66354	1.56972	4.7385e-19	6.61145e-18
PLCXD2	4.06494	5.41316	0.413236	4.92927e-19	6.8716e-18
APOBEC3A	3.50403	4.74708	0.438028	5.14147e-19	7.16114e-18
AICDA	0.675821	2.21043	1.70961	5.41891e-19	7.54096e-18
MEF2B	4.08881	5.4711	0.420149	5.91623e-19	8.22583e-18
BST2	10.3711	11.8861	0.196702	6.25752e-19	8.69276e-18
ZNF101	6.2968	6.89547	0.131031	7.17285e-19	9.95561e-18
POPDC2	4.92111	5.82376	0.242967	7.29936e-19	1.01224e-17
IKZF2	5.1574	6.58391	0.352301	7.8553e-19	1.08838e-17
FLJ40330	3.02421	4.86713	0.686512	8.51015e-19	1.17809e-17
CARD17	0.130302	0.539826	2.05063	8.57446e-19	1.18596e-17
LOC283314	3.47319	4.81521	0.471336	9.81904e-19	1.35692e-17
CYP1B1	6.69	8.24235	0.301049	1.09401e-18	1.51053e-17
HAVCR1	0.209346	0.832626	1.99178	1.37651e-18	1.89893e-17
LIPA	10.7115	11.4573	0.0971191	1.51104e-18	2.08272e-17
SLC2A6	6.77115	8.02523	0.245143	1.67649e-18	2.30876e-17
PDPN	5.84088	7.38176	0.337781	1.74153e-18	2.39626e-17
IRF7	8.5927	9.63404	0.165029	1.76579e-18	2.42754e-17
DMRTC1B	0.336492	1.06569	1.66314	1.81372e-18	2.49128e-17
HTR3A	0.653288	1.6688	1.35302	2.23182e-18	3.06293e-17
TNIP1	10.8708	11.4065	0.0693929	2.41746e-18	3.31484e-17
SP100	10.1499	10.7722	0.085845	2.44261e-18	3.34644e-17
TNFSF13	8.36561	9.2498	0.144952	2.66219e-18	3.64413e-17
SELP	3.85981	5.80852	0.589643	2.74521e-18	3.75454e-17
OSM	3.94463	5.33876	0.436615	2.77438e-18	3.79117e-17
IFIT3	9.27742	10.32	0.153646	2.9112e-18	3.97472e-17
ST18	0.813566	1.65936	1.0283	2.92468e-18	3.9897e-17
VSIG1	1.42748	2.48575	0.800213	2.93924e-18	4.00613e-17
KLF2	7.34241	8.32573	0.181324	4.54546e-18	6.19008e-17
CNN2	10.5026	11.4854	0.129061	4.6555e-18	6.33451e-17
G0S2	4.99368	6.50176	0.380728	4.85032e-18	6.59395e-17
CSTA	5.19366	6.4617	0.315163	5.07038e-18	6.88724e-17
IL29	0.10562	0.498781	2.23952	5.58324e-18	7.57738e-17
PLEKHG7	0.427363	1.24097	1.53793	6.28558e-18	8.52331e-17
CCDC64	5.97519	7.70459	0.366734	6.50238e-18	8.80979e-17
SLFN13	5.76141	7.08783	0.298922	6.81947e-18	9.23153e-17
IL7	3.42826	4.81809	0.490985	6.86429e-18	9.2843e-17
DPPA4	0.593777	1.26758	1.09409	6.94034e-18	9.37918e-17
KEL	2.94406	4.55929	0.631003	6.95888e-18	9.39626e-17
GPR15	0.56339	1.52709	1.43858	6.96563e-18	9.3974e-17
AXL	8.54537	9.75399	0.190849	7.10337e-18	9.57511e-17
CCL21	5.16362	8.37318	0.697393	8.1358e-18	1.09575e-16
NEXN	4.90393	6.12082	0.319787	8.21978e-18	1.10612e-16
HEG1	9.41712	10.2585	0.123465	8.30384e-18	1.11649e-16
KSR2	1.01204	2.11673	1.06458	8.51968e-18	1.14454e-16
TMEM200A	4.45742	5.67968	0.349602	8.88601e-18	1.19275e-16
ART4	0.727027	2.09991	1.53025	9.26169e-18	1.24213e-16
ZFP36	9.64754	10.4879	0.120493	9.67137e-18	1.29598e-16
ADAM19	8.17011	9.48215	0.214858	1.08866e-17	1.4576e-16
DHX58	7.92738	8.83341	0.156126	1.15301e-17	1.54246e-16
FAIM2	3.03806	4.33162	0.511757	1.24566e-17	1.665e-16
PTCRA	2.60158	4.06591	0.644193	1.2875e-17	1.71947e-16
RICH2	3.93051	4.78925	0.285081	1.39738e-17	1.86466e-16
LFNG	6.82295	7.8056	0.194115	1.5668e-17	2.08898e-16
ATP1A3	3.76206	5.57671	0.567891	1.67012e-17	2.22487e-16
TNFSF11	2.33423	4.04939	0.794757	1.67726e-17	2.23251e-16
P2RY12	2.69383	4.22766	0.650202	1.72325e-17	2.29181e-16
GPAT2	4.07159	5.286	0.376584	1.75643e-17	2.33399e-16
ANKRD29	3.58355	4.93219	0.460841	1.81032e-17	2.40359e-16
MGAT4A	8.33848	9.17805	0.138403	1.86584e-17	2.47524e-16
IFI27	9.50193	11.4911	0.27423	2.13358e-17	2.82807e-16
GGTLC2	3.42969	4.59124	0.420808	2.15512e-17	2.85424e-16
SCPEP1	10.1524	10.8927	0.101533	2.17688e-17	2.88066e-16
SCT	0.524933	1.4462	1.46207	2.19224e-17	2.89857e-16
ALPL	6.77783	7.96135	0.232188	2.22106e-17	2.93423e-16
TSTD1	4.40149	6.22388	0.499821	2.98019e-17	3.93385e-16
C20orf103	3.40847	4.83252	0.503652	3.05033e-17	4.0231e-16
ATF5	9.78221	10.4007	0.0884547	3.06073e-17	4.03347e-16
C10orf50	0.170567	0.624002	1.87121	3.06975e-17	4.042e-16
C17orf44	4.74087	5.56223	0.230511	3.08116e-17	4.05368e-16
FLJ45983	0.275769	0.713933	1.37233	3.19941e-17	4.20577e-16
TMEM130	1.60022	2.88711	0.851354	3.3279e-17	4.37106e-16
PLBD1	6.86687	8.28879	0.271507	3.35994e-17	4.40951e-16
ADAP1	6.44615	7.72927	0.261893	3.39363e-17	4.45004e-16
IRAK2	5.53856	6.65482	0.264888	3.54366e-17	4.64295e-16
CREB3L3	0.473382	1.14137	1.26968	3.60543e-17	4.72e-16
OSTF1	9.17648	9.70341	0.0805521	4.62188e-17	6.04569e-16
DUSP26	1.08781	2.12322	0.964829	4.64832e-17	6.07529e-16
CAPZB	12.128	12.5164	0.0454847	4.66796e-17	6.09594e-16
FMO2	4.08262	5.74925	0.493879	4.84111e-17	6.31687e-16
C2orf89	4.10614	5.72192	0.478719	5.17276e-17	6.74409e-16
S1PR1	7.07575	8.04222	0.184711	5.3468e-17	6.9653e-16
SLC40A1	8.17369	9.58168	0.229291	5.60021e-17	7.28944e-16
HLA-L	5.03379	6.02498	0.259313	5.69351e-17	7.40482e-16
LRRC4C	1.94929	3.15651	0.695382	5.74418e-17	7.46462e-16
TMSB10	13.5812	14.2147	0.0657664	5.78833e-17	7.51586e-16
GLUL	12.2679	13.0723	0.0916198	6.14295e-17	7.9698e-16
DDO	3.06933	4.66536	0.604067	6.60048e-17	8.55641e-16
HIC1	6.01657	7.00057	0.21853	6.6712e-17	8.64106e-16
RASA4	7.04753	7.89279	0.163418	6.87216e-17	8.89411e-16
C13orf15	6.69907	7.49223	0.161433	6.96337e-17	9.00483e-16
IFIH1	8.46988	9.54334	0.172153	7.00944e-17	9.05704e-16
FCAMR	0.59359	2.48197	2.06395	7.28644e-17	9.40731e-16
SLC24A6	8.53523	9.07468	0.088416	7.58602e-17	9.78614e-16
RNF149	9.12471	9.53057	0.0627831	7.73723e-17	9.97312e-16
DOCK11	7.36422	8.47234	0.202228	7.8399e-17	1.00973e-15
KLRF1	1.69793	2.89969	0.772122	8.45993e-17	1.0887e-15
IL17REL	0.520193	1.73218	1.73547	8.69253e-17	1.11773e-15
PDE1B	5.28717	6.30414	0.253806	9.54856e-17	1.22582e-15
RRN3P2	3.21424	4.26945	0.409569	9.54856e-17	1.22582e-15
ATG7	9.38541	9.73012	0.0520383	1.09581e-16	1.40564e-15
EFEMP1	7.23921	8.68479	0.262659	1.1323e-16	1.45127e-15
FAM177B	0.436513	1.44337	1.72535	1.14684e-16	1.46874e-15
ASMT	0.504419	1.18226	1.22885	1.15151e-16	1.47353e-15
PPP1R3G	2.76971	3.67033	0.406175	1.19316e-16	1.5256e-15
EMILIN2	9.02369	9.78401	0.116707	1.25725e-16	1.60625e-15
JAK2	7.48097	8.38212	0.164089	1.31182e-16	1.67462e-15
EPHB6	4.92139	6.2159	0.336899	1.48024e-16	1.88811e-15
CBLN3	5.30545	6.05237	0.190024	1.51441e-16	1.93015e-15
NCEH1	7.46144	8.40364	0.171559	1.57996e-16	2.01208e-15
CACNA1I	1.70853	2.97407	0.799684	1.63626e-16	2.08211e-15
C12orf63	0.544095	1.19694	1.13742	1.66128e-16	2.11225e-15
C6orf150	4.8992	6.11811	0.32054	1.6645e-16	2.11466e-15
C4BPB	0.323849	0.900403	1.47525	1.70773e-16	2.16785e-15
SLC37A2	7.81279	8.8876	0.185956	1.71956e-16	2.18112e-15
FAM163B	0.200149	0.883655	2.14241	1.7499e-16	2.21784e-15
AOX1	4.45497	6.01013	0.431978	1.78222e-16	2.25701e-15
ENPP7	0.131838	0.548701	2.05725	1.79353e-16	2.26952e-15
NPL	8.48593	9.37707	0.144065	1.83516e-16	2.32036e-15
C10orf10	8.72431	9.86577	0.177391	2.10346e-16	2.65747e-15
LOC389634	1.79681	2.70016	0.58761	2.20949e-16	2.78921e-15
GGT1	5.79364	7.06841	0.286915	2.27374e-16	2.86805e-15
CETP	4.12277	5.90051	0.517225	2.30343e-16	2.9032e-15
WIPF1	10.6019	11.7487	0.14818	2.51394e-16	3.16601e-15
TSPAN33	8.26586	9.27628	0.166382	2.65611e-16	3.34241e-15
PARM1	6.51969	7.57826	0.217063	2.76118e-16	3.47189e-15
CHI3L2	4.71993	6.57907	0.47912	2.81523e-16	3.53705e-15
NUB1	10.5765	11.0414	0.0620646	2.92658e-16	3.67405e-15
ANKRD35	3.22767	4.30919	0.416924	2.96463e-16	3.71889e-15
MMP12	2.88977	5.11173	0.822859	2.98429e-16	3.74059e-15
STYK1	1.55791	2.56342	0.718458	3.14998e-16	3.94517e-15
C1RL	7.86096	8.92653	0.183394	3.19311e-16	3.99603e-15
SIPA1	10.1148	10.6962	0.0806253	3.28716e-16	4.1105e-15
TMEM106A	6.93252	7.68766	0.149165	3.58601e-16	4.48068e-15
FATE1	1.49418	2.39765	0.682263	3.62987e-16	4.53192e-15
HLA-G	6.27796	7.76581	0.306841	3.71532e-16	4.63498e-15
STXBP2	8.67809	9.90582	0.190899	3.7393e-16	4.66123e-15
COTL1	11.9316	12.7168	0.0919489	4.0917e-16	5.09652e-15
DDX58	7.76519	8.66896	0.158837	4.18484e-16	5.20846e-15
HS3ST3A1	3.89136	5.1809	0.412928	4.21178e-16	5.23789e-15
TRAF1	8.61869	9.78808	0.183558	4.28003e-16	5.31445e-15
PDE6B	3.8722	5.18759	0.42191	4.28001e-16	5.31445e-15
CAPG	10.1166	11.8106	0.223356	4.52017e-16	5.60825e-15
TLR1	6.65368	7.70512	0.211664	4.75826e-16	5.89906e-15
CARNS1	3.51906	4.44774	0.337884	4.78893e-16	5.93246e-15
CD160	2.81753	3.79593	0.430022	4.83519e-16	5.9851e-15
SH2D3A	3.59433	4.76959	0.408142	5.4438e-16	6.73321e-15
C12orf42	0.64883	1.4528	1.16292	5.58873e-16	6.90709e-15
DGKZ	9.64919	10.123	0.0691628	5.67508e-16	7.00837e-15
COL4A3	1.68942	3.14088	0.89464	5.79126e-16	7.1463e-15
UNC45B	0.671017	1.30837	0.963345	5.81954e-16	7.17562e-15
AQP9	3.9732	5.59025	0.492611	6.24622e-16	7.69577e-15
RHOU	6.32437	7.40412	0.227407	6.65828e-16	8.19711e-15
CCDC152	3.9631	5.25383	0.406739	7.25652e-16	8.9267e-15
RRAS	8.56747	9.34686	0.125613	7.42096e-16	9.12193e-15
ID2	8.32522	9.17211	0.139765	7.6368e-16	9.37999e-15
OAS3	9.8678	10.9627	0.151806	7.66114e-16	9.40263e-15
TMEM119	7.07714	8.49793	0.263945	7.95958e-16	9.76138e-15
RAB42	4.42718	5.44607	0.298827	8.26943e-16	1.01336e-14
DDX60	8.29712	9.40638	0.18103	8.98214e-16	1.09985e-14
ACOXL	1.11782	2.12445	0.926395	9.27339e-16	1.13463e-14
FAM151A	0.581666	2.20679	1.92369	9.65697e-16	1.18066e-14
IL1R2	3.22903	4.57878	0.503862	9.69283e-16	1.18413e-14
MX1	9.58519	11.0185	0.201046	9.91139e-16	1.2099e-14
GPSM3	9.80404	10.5783	0.109665	1.12871e-15	1.37678e-14
CACNA2D4	4.71714	5.85262	0.311171	1.15401e-15	1.40657e-14
NINJ2	5.06037	6.10089	0.269778	1.20249e-15	1.46453e-14
SOCS3	9.32624	10.3849	0.155125	1.22553e-15	1.49145e-14
SCNN1B	2.11539	3.4032	0.685968	1.26737e-15	1.5412e-14
IL23A	2.76047	3.46983	0.329951	1.39948e-15	1.70054e-14
PML	10.9248	11.4421	0.0667407	1.46731e-15	1.7816e-14
CDX1	1.58691	2.57271	0.697063	1.50168e-15	1.82195e-14
FILIP1L	6.92319	7.97785	0.204563	1.52872e-15	1.85334e-14
CCL1	0.156677	0.666687	2.08922	1.53826e-15	1.86221e-14
ISG20	7.76221	9.15091	0.237447	1.53838e-15	1.86221e-14
IL33	5.87143	7.46062	0.345583	1.54812e-15	1.87258e-14
PADI2	5.43383	6.92041	0.348888	1.58265e-15	1.91289e-14
PMCH	0.807021	1.75394	1.11992	1.60067e-15	1.9332e-14
CLU	8.42161	10.4118	0.306046	1.63846e-15	1.97734e-14
FAM110A	6.98669	7.66147	0.133013	1.64361e-15	1.98206e-14
GJA4	6.79426	7.6029	0.162233	1.69086e-15	2.03749e-14
ASPHD2	6.67496	7.40194	0.149144	1.7069e-15	2.05526e-14
FAM78A	8.13631	9.25547	0.185932	1.76703e-15	2.12605e-14
CD300E	0.824778	1.70216	1.04529	1.95661e-15	2.35237e-14
TXK	3.20421	4.47755	0.482742	2.14678e-15	2.57906e-14
EOMES	5.83279	7.20043	0.303898	2.63167e-15	3.15919e-14
C7orf29	4.97656	6.68223	0.42518	2.74082e-15	3.28775e-14
PNRC1	10.0257	10.5326	0.0711551	2.9266e-15	3.50795e-14
FAIM3	7.41894	9.16472	0.304879	3.01938e-15	3.61643e-14
POM121L9P	1.84121	2.81225	0.611072	3.04369e-15	3.64281e-14
FFAR3	1.77255	2.77907	0.648777	3.06151e-15	3.66139e-14
SUMO1P1	0.240697	0.65138	1.43628	3.07713e-15	3.6773e-14
GSDMD	9.99476	10.7356	0.103159	3.18381e-15	3.80193e-14
TPRG1	2.42546	3.25177	0.422969	3.20151e-15	3.8202e-14
TCF7	7.83268	9.09755	0.215972	3.38857e-15	4.04037e-14
CCL13	3.73269	5.22005	0.48385	3.57203e-15	4.25593e-14
CASP1	8.09015	9.56994	0.242342	3.6175e-15	4.30688e-14
TXNIP	11.8635	12.6698	0.0948695	3.62876e-15	4.31706e-14
MBD2	9.831	10.2539	0.0607655	3.72015e-15	4.42248e-14
TSKS	0.86224	1.58696	0.880105	4.14518e-15	4.92406e-14
MYBPH	0.554094	1.17918	1.08958	4.88344e-15	5.79671e-14
GLT1D1	2.45073	3.52049	0.522569	4.89851e-15	5.81027e-14
MOV10	9.90729	10.3636	0.0649557	5.01118e-15	5.93948e-14
C17orf72	3.47223	4.30715	0.310871	5.12102e-15	6.06515e-14
CLEC1A	4.55151	5.62141	0.304589	5.15279e-15	6.09823e-14
GPR109B	2.24005	3.28963	0.554392	5.3889e-15	6.37293e-14
IQSEC3	2.6385	3.65525	0.470252	5.56702e-15	6.57868e-14
TBC1D2	7.54907	8.32107	0.140469	5.67122e-15	6.69684e-14
CD22	6.81768	8.49148	0.316736	5.88538e-15	6.94457e-14
FGD6	6.23531	7.04657	0.176459	5.97694e-15	7.04738e-14
ITGA4	7.53735	9.08714	0.269769	6.10754e-15	7.19604e-14
PARP10	10.4092	11.1133	0.0944354	6.6584e-15	7.83927e-14
XBP1	11.0526	11.755	0.0888893	6.76177e-15	7.95508e-14
FAM65C	3.13177	4.27414	0.448656	6.86665e-15	8.0725e-14
KLK1	1.71487	2.95252	0.783844	6.95566e-15	8.1711e-14
UBC	14.6554	15.0405	0.0374162	7.12526e-15	8.36416e-14
HEMGN	0.187486	0.808189	2.10791	7.4495e-15	8.73833e-14
FCGR2C	5.72788	6.98416	0.286085	7.67148e-15	8.99208e-14
ADRA2A	5.30653	6.80212	0.358216	7.91097e-15	9.26597e-14
KIR2DL1	0.42181	1.13051	1.42231	8.18626e-15	9.58136e-14
GALNT6	6.32593	7.61819	0.268171	9.00001e-15	1.0526e-13
PLAUR	8.75023	9.87406	0.174323	9.08317e-15	1.06155e-13
ANTXR2	8.04816	9.10176	0.177487	9.25187e-15	1.07968e-13
IFNAR2	8.66173	9.17745	0.0834374	9.25185e-15	1.07968e-13
LOC154761	4.25462	5.28333	0.312416	9.77662e-15	1.14008e-13
BTN1A1	1.20237	2.10218	0.806008	9.83041e-15	1.14551e-13
SLC38A1	7.57606	9.36435	0.305732	1.01426e-14	1.18103e-13
CHRNA1	3.75474	5.5723	0.569559	1.05181e-14	1.22385e-13
NFKBID	4.44331	5.23031	0.235262	1.08822e-14	1.26529e-13
SYNGR3	4.16732	5.37684	0.367637	1.2222e-14	1.42004e-13
TDO2	4.37732	5.72019	0.386013	1.23344e-14	1.43205e-13
SEPP1	9.2496	10.5799	0.193859	1.27554e-14	1.47985e-13
NAALADL1	4.57307	5.86176	0.35817	1.28335e-14	1.48783e-13
RNF144A	10.92	10.2529	-0.090939	1.28727e-14	1.49128e-13
PHOSPHO1	1.78172	2.55848	0.522016	1.37512e-14	1.5919e-13
FCGR2A	9.89695	10.8789	0.136472	1.37656e-14	1.59241e-13
CTSH	10.695	11.5632	0.112614	1.4453e-14	1.67071e-13
SLC25A15	9.2054	8.70928	-0.0799278	1.49905e-14	1.73159e-13
GNA14	3.53316	4.71069	0.414981	1.61744e-14	1.86567e-13
METTL7A	8.15624	9.19112	0.172336	1.61747e-14	1.86567e-13
SLC16A14	4.11685	4.9254	0.258701	1.6273e-14	1.87565e-13
TMEM154	4.69554	5.98696	0.350533	1.68775e-14	1.9439e-13
SULF1	8.96642	10.2977	0.199718	1.83743e-14	2.11477e-13
CCL3L3	0.928473	1.94738	1.06861	1.8552e-14	2.13368e-13
GPR113	1.97416	2.57902	0.38558	1.89964e-14	2.18322e-13
LINGO3	0.708057	1.69412	1.2586	1.98441e-14	2.27899e-13
KIAA1949	11.381	11.952	0.0706315	2.18362e-14	2.50596e-13
B3GNT8	4.01368	4.94505	0.30106	2.20353e-14	2.52699e-13
SMPDL3B	3.33571	4.90817	0.557192	2.47151e-14	2.83226e-13
MRVI1	5.79351	6.61102	0.190434	2.48651e-14	2.8474e-13
SLC25A28	8.50444	8.97879	0.0783041	2.92593e-14	3.34819e-13
ARHGEF6	8.27997	9.43075	0.187748	2.93478e-14	3.3559e-13
ICAM4	3.27912	4.55831	0.475191	3.23113e-14	3.69212e-13
CABP4	1.98254	2.90513	0.551252	3.50576e-14	4.00019e-13
TNFSF4	6.12896	7.03754	0.19943	3.5041e-14	4.00019e-13
ACSL6	1.85996	2.95187	0.666356	3.77329e-14	4.30237e-13
DPEP1	2.07591	3.4183	0.719537	4.15346e-14	4.73244e-13
ATG16L2	6.89585	7.70398	0.159875	4.15674e-14	4.7328e-13
VDR	7.80161	8.73445	0.162944	4.36051e-14	4.96124e-13
FAM153A	0.407809	1.26687	1.63531	4.56366e-14	5.18867e-13
KCNE3	6.25211	7.11031	0.185571	4.6847e-14	5.32249e-13
HAR1A	2.20841	3.29132	0.575657	4.72455e-14	5.36394e-13
CH25H	3.97971	5.07506	0.350763	4.76937e-14	5.41096e-13
RHBDF2	9.70638	10.3949	0.0988758	4.85553e-14	5.50478e-13
KCNK12	0.915837	1.83732	1.00444	4.93349e-14	5.58919e-13
VENTX	3.00879	3.95692	0.395195	5.09296e-14	5.76574e-13
ERAP2	7.89652	9.57327	0.277794	5.13873e-14	5.81342e-13
ZNFX1	10.6221	11.0735	0.0600479	5.20036e-14	5.87895e-13
ERAP1	9.85826	10.5608	0.0993161	5.56921e-14	6.29147e-13
PTPLAD2	6.13094	7.28367	0.248557	5.68648e-14	6.41483e-13
NBEAL2	9.30401	9.89403	0.0887056	5.68645e-14	6.41483e-13
LGI2	5.12828	6.25367	0.286228	5.70338e-14	6.42933e-13
PRR13	10.6447	11.0498	0.0538866	5.91074e-14	6.65837e-13
HDAC7	10.0398	10.5469	0.071089	6.162e-14	6.93159e-13
ENPP6	1.51335	2.37773	0.651843	6.16016e-14	6.93159e-13
CSF2	0.612229	1.26304	1.04476	6.16856e-14	6.93407e-13
ARHGAP22	5.54498	6.61765	0.255138	6.25428e-14	7.02546e-13
EFCAB4A	4.14347	5.28053	0.349846	6.5005e-14	7.29689e-13
ALPK1	8.00012	8.6815	0.117923	6.79656e-14	7.62384e-13
ZDHHC18	9.5096	9.93614	0.0633008	7.00115e-14	7.8478e-13
IFI44	7.62469	8.73159	0.195567	7.08477e-14	7.93595e-13
HHEX	6.55981	7.58028	0.208597	7.4069e-14	8.29093e-13
DOC2B	1.25531	2.24579	0.839183	7.86873e-14	8.80169e-13
ARRDC2	8.60266	9.14944	0.0889007	8.63907e-14	9.65658e-13
SLC6A12	4.40762	5.69836	0.370546	8.81971e-14	9.85156e-13
ANKRD55	1.67969	2.58786	0.623566	9.1841e-14	1.02514e-12
RAMP3	7.20565	8.12055	0.172449	9.30109e-14	1.03747e-12
MEOX1	4.15982	5.56299	0.419341	9.80853e-14	1.0933e-12
CKM	1.56699	2.29146	0.548265	1.01539e-13	1.131e-12
HGF	3.82223	4.94671	0.372055	1.02214e-13	1.13773e-12
RAB39B	3.64463	5.12725	0.492414	1.03403e-13	1.15016e-12
C21orf96	0.175433	0.573503	1.70888	1.12471e-13	1.25015e-12
C14orf33	5.97848	5.45627	-0.131863	1.16694e-13	1.29619e-12
WNT5B	4.64	5.67853	0.291393	1.17384e-13	1.30294e-12
IL10RB	9.2591	9.63313	0.0571334	1.24855e-13	1.3849e-12
CD163L1	4.78431	6.11452	0.353929	1.27823e-13	1.41683e-12
RELT	7.92991	8.48298	0.097267	1.35548e-13	1.50141e-12
DPT	5.73713	7.44789	0.376503	1.4373e-13	1.58985e-12
CASP4	9.49395	10.1616	0.0980518	1.43733e-13	1.58985e-12
RAI2	4.67905	5.61583	0.263282	1.56926e-13	1.73458e-12
RND1	3.92169	4.67601	0.253804	1.69319e-13	1.87027e-12
IFIT5	8.40594	9.0311	0.103493	1.7181e-13	1.89647e-12
GPR88	1.05847	1.88284	0.830928	1.74368e-13	1.92337e-12
CLEC5A	4.14289	5.46097	0.398518	1.86426e-13	2.05495e-12
MICB	6.70584	7.82937	0.223478	1.88626e-13	2.07776e-12
CRB2	1.84576	2.86141	0.632513	1.912e-13	2.10466e-12
MVP	11.726	12.4129	0.0821297	1.94773e-13	2.1425e-12
JAKMIP2	2.77709	4.09661	0.560859	1.97808e-13	2.17438e-12
CRISPLD2	8.0669	9.05417	0.166567	2.07058e-13	2.27449e-12
DARC	5.26159	7.09787	0.431889	2.14408e-13	2.35361e-12
ZNF467	5.37513	6.24216	0.215744	2.15668e-13	2.3658e-12
NPHS1	0.519471	1.80356	1.79573	2.18677e-13	2.39716e-12
CDYL2	3.59207	4.60216	0.357497	2.18828e-13	2.39716e-12
EGR2	7.1475	8.09196	0.17905	2.23327e-13	2.44477e-12
TCN2	9.46675	10.3393	0.127197	2.33279e-13	2.55195e-12
RGS16	7.10589	8.17929	0.20296	2.40153e-13	2.62534e-12
TSPAN2	3.01988	4.14079	0.455416	2.47901e-13	2.70818e-12
HIVEP3	8.29101	9.0361	0.124152	2.57473e-13	2.81082e-12
FAS	6.90949	7.89236	0.191879	2.65046e-13	2.89151e-12
ZG16B	2.12581	3.27928	0.625367	2.7157e-13	2.96066e-12
PDGFB	7.69161	8.4266	0.131665	2.74423e-13	2.98971e-12
C14orf159	8.51772	9.04309	0.0863476	2.81669e-13	3.06655e-12
CEBPD	7.8632	8.77909	0.158954	2.87436e-13	3.1272e-12
NUBP1	8.61398	8.96806	0.0581162	2.94166e-13	3.19822e-12
SDR42E1	2.25366	3.27813	0.540603	3.07651e-13	3.34255e-12
TNS4	2.71487	3.66322	0.432229	3.26477e-13	3.54467e-12
CPZ	4.5935	6.00168	0.385773	3.34046e-13	3.62438e-12
HECA	8.79096	9.34461	0.0881148	3.38908e-13	3.67463e-12
TXNDC11	10.0779	10.4307	0.0496404	3.43831e-13	3.72546e-12
MYB	4.27241	5.29642	0.309967	3.5186e-13	3.80986e-12
REG4	0.343388	0.980638	1.51388	3.55145e-13	3.84282e-12
RNASE3	0.703509	1.26976	0.851913	3.5661e-13	3.85604e-12
NELL2	5.51253	7.02326	0.349425	3.90315e-13	4.21763e-12
GUCY1A3	6.69231	7.65007	0.192969	4.27939e-13	4.62104e-12
TEAD1	11.4505	10.9267	-0.0675499	4.40413e-13	4.75252e-12
GCA	7.55779	8.16011	0.110624	4.67778e-13	5.04439e-12
C20orf197	0.826056	1.46418	0.825787	4.8737e-13	5.25211e-12
LRRC61	5.2369	6.85482	0.388406	4.9539e-13	5.33375e-12
GBP7	1.1965	2.29435	0.93927	4.95617e-13	5.33375e-12
PSMA8	0.868317	1.44585	0.735623	5.00047e-13	5.37778e-12
UBE2J1	10.3921	10.8358	0.0603187	5.26098e-13	5.65414e-12
PLEKHF1	7.41736	8.12555	0.13156	5.41379e-13	5.81444e-12
CMTM4	9.45788	8.8631	-0.0937064	5.55498e-13	5.96204e-12
EIF4E3	7.04613	8.10186	0.201423	6.19209e-13	6.64136e-12
RASSF2	9.19307	10.1789	0.146962	6.42607e-13	6.88767e-12
FOXP1	8.14123	8.97049	0.139939	6.76448e-13	7.24551e-12
ST6GALNAC4	7.38097	8.31468	0.171851	7.01973e-13	7.51385e-12
AIRE	0.248064	0.771529	1.63701	7.18451e-13	7.68506e-12
LAYN	5.41244	6.44089	0.25098	7.34683e-13	7.85341e-12
PNMA5	1.049	1.86011	0.826375	7.57766e-13	8.09471e-12
ATHL1	7.95962	8.91953	0.164268	7.77685e-13	8.30192e-12
RGS10	8.78483	9.58127	0.125202	7.95568e-13	8.48713e-12
C10orf55	1.77756	2.51968	0.503341	8.0311e-13	8.56184e-12
SIGLECP3	1.67383	2.50506	0.581692	8.0588e-13	8.58561e-12
MCART6	3.70453	4.59531	0.310874	8.0694e-13	8.59116e-12
ARPC3	11.4256	11.7397	0.0391305	8.13849e-13	8.65892e-12
GPR109A	2.95574	3.95434	0.419919	8.88687e-13	9.44883e-12
TWF2	10.2997	10.6946	0.0542732	9.09082e-13	9.65923e-12
UTS2R	0.349818	0.82265	1.23367	9.39403e-13	9.97473e-12
C7	5.54492	7.74007	0.481179	9.45706e-13	1.0035e-11
CD82	9.076	10.1154	0.156425	9.95311e-13	1.05543e-11
MYBPC2	1.20064	2.29862	0.93696	1.00239e-12	1.06223e-11
KIAA1274	7.01648	7.9961	0.188548	1.02387e-12	1.08426e-11
GRAPL	1.11953	1.88164	0.749102	1.0259e-12	1.0857e-11
SLC4A8	3.97266	4.93157	0.311941	1.03845e-12	1.09824e-11
TC2N	5.50132	6.96104	0.339524	1.05025e-12	1.10999e-11
TSC22D3	9.98228	10.7931	0.112674	1.05621e-12	1.11554e-11
VASP	10.533	10.9222	0.0523391	1.10192e-12	1.16305e-11
BIN1	8.57807	9.66003	0.171375	1.12711e-12	1.18885e-11
LOXL1	7.24811	8.30717	0.196752	1.13029e-12	1.19141e-11
ZNF366	3.38479	4.2786	0.338073	1.13344e-12	1.19394e-11
CD83	8.8632	9.51798	0.102827	1.18583e-12	1.2483e-11
ITGAE	7.63064	8.16146	0.0970234	1.20266e-12	1.26518e-11
LRG1	3.42528	4.58109	0.419469	1.2197e-12	1.28225e-11
PRSS36	4.37488	4.96859	0.183591	1.24756e-12	1.31068e-11
PIGW	8.38977	8.01164	-0.0665341	1.36132e-12	1.42926e-11
OR13A1	0.354036	0.842564	1.25089	1.39487e-12	1.46351e-11
HPSE	5.34056	6.28432	0.234764	1.41599e-12	1.48468e-11
MIXL1	0.721818	1.45547	1.01177	1.49147e-12	1.5628e-11
DPEP3	1.41122	2.01961	0.517132	1.50829e-12	1.57938e-11
IL1R1	8.12767	9.07493	0.159045	1.53615e-12	1.6075e-11
CLEC2B	7.25619	8.29674	0.193333	1.54047e-12	1.61096e-11
DPP4	5.01823	6.29512	0.327056	1.5535e-12	1.62352e-11
HCG27	2.52871	3.42299	0.436855	1.57086e-12	1.64058e-11
TSHZ2	3.82318	4.93407	0.368007	1.57544e-12	1.64429e-11
NAIP	4.71138	5.53295	0.231899	1.60668e-12	1.67579e-11
GPX1	11.8724	12.5431	0.0792758	1.72327e-12	1.79622e-11
SH3BGRL3	12.104	12.769	0.0771686	1.77717e-12	1.85119e-11
LOC653786	1.92916	2.90285	0.5895	1.79174e-12	1.86514e-11
GRAMD1B	4.37548	5.58882	0.353101	1.88997e-12	1.96611e-11
AGXT2L2	7.94334	8.47012	0.0926373	1.95442e-12	2.03183e-11
TNPO2	11.2728	10.9567	-0.0410255	2.04944e-12	2.12923e-11
TRIM34	6.59583	7.32378	0.151034	2.12515e-12	2.20644e-11
TNFRSF11B	4.11613	5.38862	0.388626	2.13108e-12	2.21115e-11
TJP3	1.19515	1.98054	0.728701	2.14129e-12	2.22029e-11
RFFL	8.16004	8.70932	0.0939842	2.18525e-12	2.2644e-11
MUC16	0.710972	1.28225	0.850808	2.28974e-12	2.37114e-11
VSTM1	0.228636	0.681998	1.57671	2.49958e-12	2.58675e-11
C12orf35	9.21349	9.91862	0.106391	2.54677e-12	2.63387e-11
LTF	3.54497	5.19324	0.550861	2.60346e-12	2.69075e-11
ABCB11	0.337125	0.84432	1.32451	2.65665e-12	2.74394e-11
TNFSF15	1.78755	2.76076	0.627082	2.70103e-12	2.78797e-11
FAM107A	5.0094	5.95653	0.249835	2.71483e-12	2.80039e-11
TFPI	6.89427	7.85751	0.188674	2.74515e-12	2.82984e-11
KAL1	5.0285	6.18263	0.298094	2.84596e-12	2.93186e-11
FMO3	3.69558	4.79114	0.374568	2.9586e-12	3.04592e-11
CST3	12.4036	12.9994	0.0676857	3.21492e-12	3.30767e-11
CYSLTR2	3.50353	4.61402	0.397217	3.27183e-12	3.36405e-11
ACTB	16.5822	16.9362	0.0304682	3.32343e-12	3.41489e-11
CARD16	6.95787	8.38147	0.268558	3.39777e-12	3.48902e-11
HERC6	7.46378	8.36645	0.164711	3.64071e-12	3.73608e-11
C22orf34	1.53247	2.55984	0.740196	3.77708e-12	3.87351e-11
IRGM	0.295486	0.716836	1.27855	3.82779e-12	3.92299e-11
RPGRIP1	1.7951	2.54378	0.502906	3.9585e-12	4.05434e-11
BFSP2	1.84084	2.95794	0.684231	3.96818e-12	4.06164e-11
CORO7	9.98595	10.4485	0.0653285	4.06523e-12	4.1583e-11
P2RX2	0.252936	0.964184	1.93054	4.14006e-12	4.23212e-11
GP5	1.09285	1.86649	0.772233	4.38404e-12	4.47865e-11
RAP1A	9.76963	10.2212	0.0651898	4.52575e-12	4.62045e-11
MLC1	2.9313	4.112	0.488303	4.57478e-12	4.66751e-11
MCTP2	5.06799	6.60281	0.381664	4.71621e-12	4.80564e-11
IL1RN	5.89853	7.05063	0.257398	4.71618e-12	4.80564e-11
AQP3	6.21825	7.46762	0.264141	4.80773e-12	4.89576e-11
TXNDC2	0.547081	0.987459	0.851966	4.81759e-12	4.90266e-11
TRIM8	10.1954	10.6218	0.0591203	4.82091e-12	4.9029e-11
TCF4	8.12485	9.06522	0.158	4.88756e-12	4.96751e-11
ZNF74	8.99776	8.55274	-0.0731779	5.00975e-12	5.08844e-11
ZC3H12A	6.13221	6.8254	0.154506	5.0929e-12	5.1696e-11
CASP8	8.43327	8.98465	0.091371	5.20583e-12	5.28086e-11
CALHM2	8.02391	8.77314	0.128789	5.29213e-12	5.36499e-11
LOC100128542	0.241126	0.600738	1.31695	5.30229e-12	5.37186e-11
DMRT3	2.65155	3.52648	0.411393	5.40719e-12	5.47465e-11
TACR1	2.09715	3.22594	0.621291	5.65867e-12	5.72562e-11
FAM26E	4.71656	5.58848	0.244721	6.06809e-12	6.13599e-11
CCDC28A	7.84075	8.2516	0.0736819	6.28748e-12	6.35379e-11
AKR1A1	10.6298	11.0857	0.0605821	6.49685e-12	6.5612e-11
OGFR	10.4172	10.8182	0.0545025	6.58608e-12	6.6471e-11
DNAH8	0.998005	1.68813	0.758307	6.65135e-12	6.70871e-11
IRAK3	6.25801	7.31361	0.224881	6.71309e-12	6.75812e-11
GCOM1	3.17184	4.17206	0.395441	6.71266e-12	6.75812e-11
CYB5R4	7.34004	7.86522	0.0996989	6.71306e-12	6.75812e-11
JAK1	11.4993	11.8681	0.0455391	7.01236e-12	7.05494e-11
COLQ	4.96167	5.8566	0.239238	7.44527e-12	7.48574e-11
LOC728743	7.29358	7.89218	0.113798	7.58853e-12	7.62496e-11
TRERF1	6.6955	7.69073	0.199929	7.71337e-12	7.74551e-11
CCL24	0.504671	1.33537	1.40382	7.81086e-12	7.83846e-11
LOC283663	3.79326	5.06789	0.417945	8.0563e-12	8.07967e-11
ADCY4	5.26219	6.165	0.228439	8.16643e-12	8.18495e-11
RAB4B	8.89272	9.38202	0.0772733	8.45984e-12	8.4737e-11
SEZ6L	0.692429	1.10353	0.672389	8.67776e-12	8.6865e-11
FBXW8	9.29852	8.933	-0.0578578	8.81126e-12	8.81458e-11
NCRNA00188	13.0359	12.4329	-0.0683218	8.98018e-12	8.97793e-11
CRLF3	8.01019	8.47905	0.0820654	9.17697e-12	9.1689e-11
FCHSD2	8.51326	9.05001	0.0882078	9.35282e-12	9.33873e-11
CTSZ	12.8779	13.5831	0.0769151	9.40359e-12	9.38354e-11
PDE7A	8.03531	8.67903	0.11118	9.42917e-12	9.39726e-11
KCTD15	11.142	10.6843	-0.0605153	9.42913e-12	9.39726e-11
CHST7	4.90099	5.69018	0.215401	9.48035e-12	9.44236e-11
SHISA3	1.54304	3.16365	1.03581	9.74639e-12	9.70126e-11
CPNE9	1.20834	1.84171	0.608021	1.06742e-11	1.06181e-10
FAM117A	7.85682	8.38567	0.0939816	1.0971e-11	1.09066e-10
MAN1C1	7.71112	8.54803	0.148651	1.11502e-11	1.10777e-10
PVALB	0.889269	1.42838	0.683685	1.11594e-11	1.108e-10
ZRSR2	7.64128	8.06034	0.0770255	1.14243e-11	1.13359e-10
CCDC42	0.501172	0.955564	0.931046	1.18983e-11	1.17989e-10
ID3	7.99136	8.74014	0.129215	1.24536e-11	1.23419e-10
HBD	0.317064	0.888349	1.48635	1.35849e-11	1.34546e-10
ADAMTSL3	3.91283	5.02925	0.36213	1.37559e-11	1.36155e-10
ECSCR	4.39681	5.25541	0.257344	1.40184e-11	1.38667e-10
MAP3K5	7.26511	8.09162	0.155445	1.40562e-11	1.38954e-10
PSIMCT-1	4.74189	4.18087	-0.181659	1.42075e-11	1.40363e-10
SOCS7	6.5877	6.01282	-0.131731	1.42845e-11	1.41037e-10
LOC388242	2.52285	3.29166	0.383763	1.46336e-11	1.44393e-10
SUN1	11.2904	10.8909	-0.0519773	1.48316e-11	1.46256e-10
ANXA6	11.4525	12.0866	0.0777486	1.48715e-11	1.46559e-10
TNFRSF10A	4.00541	5.23111	0.385166	1.51126e-11	1.48843e-10
SYNPO2	6.99487	8.03043	0.19918	1.51535e-11	1.49153e-10
REM1	3.62505	4.67002	0.365428	1.5235e-11	1.49863e-10
EHBP1L1	10.2344	10.7124	0.0658631	1.55237e-11	1.52608e-10
MFSD6L	0.740694	1.30516	0.817274	1.55537e-11	1.52808e-10
TAGLN	9.82454	10.7155	0.125237	1.61604e-11	1.58671e-10
UBE2F	8.91924	9.29415	0.0594036	1.76999e-11	1.7368e-10
HERPUD1	10.8642	11.3067	0.0575954	1.77473e-11	1.74038e-10
ZNF835	1.74678	2.54869	0.545061	1.79335e-11	1.75755e-10
ACHE	4.63916	5.659	0.286684	1.79862e-11	1.76163e-10
PUS7	9.28497	8.81279	-0.0752986	1.83257e-11	1.79378e-10
PTPN18	10.2582	10.6966	0.0603685	1.86219e-11	1.82053e-10
LRP6	10.1955	9.62721	-0.0827426	1.86219e-11	1.82053e-10
ELL2	8.5611	9.23733	0.10968	1.9075e-11	1.86367e-10
PPP1R2P1	1.56022	2.06305	0.403026	1.92054e-11	1.87526e-10
INSM1	1.1698	1.93743	0.727884	1.95938e-11	1.91201e-10
MYC	11.696	11.0344	-0.0840113	2.02821e-11	1.97797e-10
?|57714	8.8726	9.46468	0.0931981	2.11656e-11	2.06287e-10
NUFIP1	8.3152	7.94269	-0.0661236	2.16214e-11	2.106e-10
RASGRF2	4.34015	5.09707	0.231923	2.19112e-11	2.13292e-10
TPST2	8.70092	9.15211	0.0729357	2.22638e-11	2.16592e-10
CYP4F22	1.69078	2.04946	0.277551	2.23407e-11	2.17207e-10
TIMP1	12.8728	13.6445	0.0839941	2.26222e-11	2.1981e-10
MIPOL1	5.70018	4.76454	-0.25867	2.27425e-11	2.20844e-10
C10orf2	9.23775	8.81528	-0.0675348	2.34803e-11	2.27869e-10
CADM3	4.93124	6.62829	0.426686	2.53587e-11	2.45949e-10
STX4	9.43513	9.75702	0.0483986	2.57671e-11	2.49757e-10
CC2D2A	9.0727	8.59141	-0.0786368	2.68838e-11	2.60423e-10
NKAPL	1.80701	2.39698	0.40761	2.71613e-11	2.6295e-10
LOC440461	0.959565	1.57226	0.712382	2.72567e-11	2.63713e-10
ZNF154	3.49222	4.32587	0.308843	2.73148e-11	2.64115e-10
CECR6	4.15799	4.87103	0.22834	2.81225e-11	2.7176e-10
LBP	1.35166	2.62071	0.955225	2.82687e-11	2.73007e-10
POMT2	9.70658	9.30199	-0.0614243	2.87243e-11	2.77239e-10
LOC148189	5.99491	5.61305	-0.0949516	2.97295e-11	2.86766e-10
ASB2	6.65642	7.72909	0.215552	3.1261e-11	3.01356e-10
FOXF1	3.48117	4.48621	0.365925	3.30433e-11	3.18344e-10
WISP1	5.41747	6.2994	0.217595	3.39267e-11	3.2646e-10
NAPSA	2.09553	2.86092	0.449163	3.39103e-11	3.2646e-10
CALCOCO2	10.3345	10.6545	0.0439976	3.56692e-11	3.43019e-10
POLD4	9.72324	10.1936	0.0681514	3.78957e-11	3.64211e-10
LGR6	1.84531	2.63992	0.516628	3.83616e-11	3.68466e-10
CHST4	0.398971	1.26276	1.66223	4.0586e-11	3.89596e-10
GGT3P	2.11404	2.81268	0.411947	4.08597e-11	3.91987e-10
GSDMB	4.0466	5.05342	0.320549	4.08986e-11	3.92123e-10
ISCU	10.1457	10.475	0.0460828	4.10058e-11	3.92915e-10
ITIH3	2.6581	3.92345	0.561729	4.11747e-11	3.94295e-10
C1orf127	2.79764	3.56607	0.350122	4.19858e-11	4.01821e-10
FAM49B	9.92878	10.3071	0.0539478	4.25414e-11	4.06893e-10
ORMDL3	10.0058	10.3219	0.0448734	4.28777e-11	4.09863e-10
CDCP1	6.59563	7.89126	0.258746	4.33301e-11	4.13939e-10
ST6GALNAC6	9.13338	9.61345	0.0739053	4.36721e-11	4.16956e-10
C17orf99	0.237891	0.688764	1.53371	4.40869e-11	4.20663e-10
ENG	11.3703	11.8382	0.0581827	4.44813e-11	4.24172e-10
ZNF438	7.39254	7.89766	0.0953556	4.48325e-11	4.27012e-10
USF1	9.82726	10.1093	0.0408259	4.48328e-11	4.27012e-10
ARPC2	12.1722	12.4545	0.033072	4.69977e-11	4.47364e-10
LOC646762	9.90301	9.27022	-0.0952631	4.74931e-11	4.51809e-10
TNFRSF13C	2.69959	3.81799	0.500077	4.88804e-11	4.64729e-10
IFITM3	12.6231	13.3811	0.0841266	4.96541e-11	4.71521e-10
SAMD9	8.45088	9.2585	0.131676	4.96537e-11	4.71521e-10
SPNS2	6.62183	7.4125	0.16273	5.21827e-11	4.95238e-10
CYFIP2	8.73526	9.81532	0.168186	5.2456e-11	4.97535e-10
PTGDS	8.27212	9.99104	0.272377	5.37041e-11	5.09069e-10
NMUR1	2.86048	3.73527	0.384957	5.58432e-11	5.29031e-10
FKBP15	10.0588	10.3773	0.0449771	5.74739e-11	5.44155e-10
PIGR	1.90012	2.95874	0.638888	5.9075e-11	5.58981e-10
FGF1	5.92706	7.18434	0.27754	6.05493e-11	5.7259e-10
CC2D2B	1.20433	1.76115	0.548293	6.09513e-11	5.7605e-10
TMEM90B	2.75489	3.98771	0.533567	6.23952e-11	5.89346e-10
ARNTL2	3.77218	5.07608	0.428316	6.34311e-11	5.98775e-10
SCML4	5.2675	6.91384	0.392368	6.41171e-11	6.04892e-10
BARX2	2.28429	3.21361	0.492449	6.55095e-11	6.17661e-10
CLDN5	5.83627	6.85506	0.232123	6.68419e-11	6.2985e-10
UPB1	1.48026	2.07001	0.483785	6.9053e-11	6.503e-10
CCNB1IP1	9.70425	9.16291	-0.0828108	7.20697e-11	6.78308e-10
ABP1	2.17523	3.11293	0.517105	7.3968e-11	6.95763e-10
FGD5	6.99779	7.72276	0.142218	7.59065e-11	7.13575e-10
MRPL45	9.74995	9.44205	-0.0462937	7.8914e-11	7.41409e-10
GCHFR	6.30953	7.08182	0.166587	8.39707e-11	7.88453e-10
CMIP	9.2961	9.77228	0.0720706	8.41873e-11	7.9002e-10
SOX17	4.19018	4.8481	0.210407	8.46245e-11	7.93654e-10
PM20D1	0.682315	1.40965	1.04683	8.50519e-11	7.97193e-10
C21orf7	5.21735	6.00597	0.203081	8.52833e-11	7.9889e-10
IL22RA2	0.448367	1.31368	1.55087	9.00581e-11	8.43122e-10
KCNJ2	5.48461	6.22558	0.182818	9.05039e-11	8.46797e-10
TLN1	13.2079	13.5401	0.0358282	9.12074e-11	8.52878e-10
PRKD2	9.78421	10.1651	0.0550977	9.60368e-11	8.9751e-10
EID3	3.85599	4.73777	0.297106	9.8291e-11	9.17498e-10
S100A9	7.56601	8.51302	0.170137	9.8291e-11	9.17498e-10
TXLNB	4.06748	5.10761	0.328513	9.85438e-11	9.19318e-10
CASP7	8.27584	8.74391	0.0793731	1.00337e-10	9.355e-10
STRA6	6.1664	7.6595	0.312821	1.01116e-10	9.42212e-10
JUNB	10.2811	10.8684	0.0801466	1.0269e-10	9.56317e-10
KCNJ1	0.478626	0.911773	0.929777	1.03786e-10	9.65956e-10
ZC4H2	4.67481	5.75742	0.300513	1.05368e-10	9.80104e-10
KIAA1462	7.55205	8.2931	0.135043	1.05639e-10	9.82053e-10
PLAGL1	5.57701	6.50227	0.221452	1.06184e-10	9.86542e-10
OLFML3	8.22457	9.29899	0.177135	1.07282e-10	9.96163e-10
C14orf72	1.71897	2.56609	0.578023	1.10998e-10	1.03007e-09
C10orf125	6.83401	7.48152	0.130598	1.115e-10	1.03412e-09
NLE1	9.04362	8.64475	-0.0650762	1.11786e-10	1.03617e-09
IL16	9.37761	10.2628	0.130135	1.13814e-10	1.05436e-09
LRRK1	7.89325	8.72291	0.144189	1.15285e-10	1.06736e-09
SLC11A1	5.76741	6.78864	0.235199	1.16475e-10	1.07775e-09
RHOXF1	0.309071	0.683434	1.14487	1.16837e-10	1.08047e-09
IL26	0.184971	0.503965	1.44603	1.19036e-10	1.10017e-09
ARHGEF1	11.1488	11.5345	0.0490649	1.24189e-10	1.14713e-09
ZNF473	8.3814	8.02736	-0.0622647	1.27414e-10	1.17623e-09
TNFAIP8L3	3.84994	4.76183	0.306682	1.28396e-10	1.18461e-09
CEBPB	9.50053	10.0084	0.0751268	1.30051e-10	1.19919e-09
CLEC14A	7.12628	7.7446	0.12004	1.34108e-10	1.23588e-09
SLC35F3	1.25648	1.84722	0.555962	1.39045e-10	1.28063e-09
C16orf88	9.102	8.76797	-0.0539416	1.3971e-10	1.28601e-09
FMOD	8.27937	9.40801	0.184368	1.448e-10	1.33209e-09
BHLHE22	3.63332	4.65814	0.358468	1.45905e-10	1.34149e-09
NNMT	8.88458	10.0511	0.177977	1.48166e-10	1.36148e-09
ZNF778	6.69531	6.22775	-0.104439	1.51222e-10	1.38877e-09
CD93	9.27908	9.94725	0.100317	1.53164e-10	1.40579e-09
GPR142	0.222922	0.662014	1.57032	1.54156e-10	1.41408e-09
ANPEP	7.51243	8.64349	0.202334	1.54735e-10	1.41857e-09
ITLN1	0.797209	1.36749	0.778495	1.60364e-10	1.46932e-09
PBX3	7.60852	8.20074	0.108138	1.64495e-10	1.50631e-09
DIRAS2	1.07188	1.70125	0.666442	1.71932e-10	1.57351e-09
FA2H	1.72084	2.53497	0.558854	1.73706e-10	1.58883e-09
IQGAP2	7.92774	8.972	0.178519	1.74858e-10	1.59844e-09
KRT2	1.33084	1.50922	0.18147	1.75145e-10	1.60015e-09
CIB1	10.2207	10.6456	0.0587611	1.77998e-10	1.62528e-09
PLXND1	11.132	11.8404	0.0890127	1.83045e-10	1.6704e-09
STAT2	11.6097	12.0429	0.0528577	1.85855e-10	1.69508e-09
PROKR2	0.363484	0.76578	1.07504	1.92086e-10	1.7509e-09
CD47	10.7689	11.1492	0.0500698	2.0005e-10	1.82244e-09
TMTC4	8.57988	8.0848	-0.0857452	2.04666e-10	1.86343e-09
GCSH	5.24311	4.50615	-0.218529	2.08857e-10	1.9005e-09
SERPINB1	9.5152	10.0819	0.0834594	2.15847e-10	1.96299e-09
LYSMD1	8.18748	7.80334	-0.069327	2.23064e-10	2.02746e-09
UNC5A	1.99232	2.94166	0.562178	2.23572e-10	2.03091e-09
FAM168B	11.7525	11.4578	-0.0366407	2.28198e-10	2.07176e-09
GSDMA	2.82111	3.66551	0.377753	2.42091e-10	2.19663e-09
PTGFR	3.42034	4.63322	0.437878	2.49653e-10	2.26396e-09
UGT2B15	0.248726	0.752262	1.59668	2.51623e-10	2.28052e-09
HP	1.88468	3.27664	0.797897	2.55648e-10	2.31568e-09
TLL1	2.65413	3.73929	0.494526	2.58099e-10	2.33656e-09
NHS	4.46178	5.27768	0.242286	2.62841e-10	2.37813e-09
FGF7	5.32034	6.39993	0.266539	2.68192e-10	2.42517e-09
GRK5	8.09587	8.53256	0.0757921	2.75028e-10	2.48557e-09
SIGLEC12	2.15201	3.45553	0.683226	2.79897e-10	2.52813e-09
FUT4	7.04595	7.6012	0.109431	2.80622e-10	2.53324e-09
IRF3	9.83314	10.1659	0.0480126	2.82747e-10	2.55098e-09
SLC25A13	10.9209	10.3968	-0.0709471	2.88495e-10	2.60136e-09
GIPR	1.79396	2.59134	0.530554	2.88961e-10	2.60409e-09
A4GALT	6.11995	6.91423	0.176049	2.91409e-10	2.62467e-09
TOMM20	12.7488	12.3155	-0.0498879	3.01085e-10	2.71028e-09
LRRC14B	0.272998	0.568858	1.05918	3.05819e-10	2.75133e-09
MYOF	9.51068	10.3822	0.126486	3.06424e-10	2.75521e-09
GRIPAP1	9.8399	10.0899	0.0361975	3.13422e-10	2.81655e-09
SETD6	8.17493	7.78284	-0.0709107	3.21384e-10	2.88647e-09
AKIRIN2	9.13063	9.45431	0.0502569	3.23001e-10	2.89935e-09
MMP23B	4.07126	4.92806	0.275543	3.37061e-10	3.02385e-09
RAD52	6.97956	6.58884	-0.083111	3.50836e-10	3.14566e-09
LOC100270746	5.07126	4.3897	-0.208224	3.57036e-10	3.19945e-09
MFAP4	6.65387	7.94426	0.255719	3.63343e-10	3.25413e-09
SIAH3	0.318574	0.676575	1.08662	3.69949e-10	3.31143e-09
SLC16A11	1.85892	2.62153	0.495944	3.74404e-10	3.34942e-09
ENPP4	5.31754	6.55481	0.301796	3.75343e-10	3.35593e-09
OPTN	10.2439	10.8644	0.084834	4.17858e-10	3.73396e-09
FAM19A1	0.670697	1.24259	0.889622	4.18665e-10	3.73907e-09
TMCC3	6.66094	7.44897	0.161315	4.19945e-10	3.7484e-09
SLC17A9	6.08995	7.4397	0.288814	4.22044e-10	3.76502e-09
RGS7BP	0.530687	1.12571	1.08491	4.24986e-10	3.78914e-09
APOC1	10.2479	11.4805	0.163861	4.34848e-10	3.8749e-09
B4GALT1	10.7202	11.1884	0.0616707	4.44696e-10	3.96043e-09
TMEM117	8.54337	7.99357	-0.0959653	4.49148e-10	3.9956e-09
RAB35	10.049	10.2965	0.0351016	4.49144e-10	3.9956e-09
GPR182	0.583083	1.37993	1.24282	4.73636e-10	4.2111e-09
ZNF267	7.69822	8.14314	0.0810607	4.74398e-10	4.21552e-09
WDR35	9.43094	8.96823	-0.072578	4.8875e-10	4.33821e-09
TOR3A	9.48953	9.97069	0.0713563	4.88751e-10	4.33821e-09
JAM2	4.84512	5.69825	0.233984	4.89967e-10	4.34658e-09
CTSB	15.0051	15.6197	0.0579152	5.01034e-10	4.44228e-09
PMS2	9.88764	9.58333	-0.0450994	5.11071e-10	4.52874e-09
CAMK1	7.49748	8.24584	0.13726	5.18737e-10	4.59412e-09
ARAP2	7.18172	8.13023	0.178968	5.22611e-10	4.62585e-09
ESR1	4.65021	5.47434	0.235388	5.30436e-10	4.6925e-09
OCIAD2	5.74794	7.17429	0.319792	5.35724e-10	4.73664e-09
SLC2A9	4.6586	5.41802	0.217869	5.46442e-10	4.82872e-09
ACTR3	11.7621	12.0652	0.0367086	5.47796e-10	4.838e-09
C20orf160	4.63491	5.29996	0.193439	5.54621e-10	4.89556e-09
HIST1H3G	0.590805	1.0741	0.862374	5.57639e-10	4.91947e-09
HRASLS2	0.465071	0.872577	0.907832	5.76488e-10	5.08293e-09
LTBP2	9.15317	10.0268	0.131517	6.04757e-10	5.32924e-09
JDP2	7.41761	7.97642	0.104787	6.29124e-10	5.54089e-09
AOC3	7.48301	8.22487	0.136376	6.35365e-10	5.59276e-09
FER1L4	3.52868	4.82041	0.450027	6.40033e-10	5.62806e-09
PAICS	12.1242	11.7706	-0.0426967	6.40083e-10	5.62806e-09
KBTBD6	8.80674	8.41445	-0.0657386	6.48023e-10	5.69472e-09
PARP8	6.9777	8.03481	0.203512	6.82446e-10	5.99392e-09
FCN3	3.83622	4.70326	0.293977	6.96022e-10	6.10979e-09
SLCO5A1	2.82673	3.92238	0.472594	6.98082e-10	6.12448e-09
XPNPEP2	3.00929	4.13586	0.458765	6.98615e-10	6.12578e-09
GM2A	11.5328	12.0383	0.0618946	7.16878e-10	6.28246e-09
C4orf32	6.23507	6.92368	0.151134	7.66071e-10	6.70987e-09
SYNE1	9.58313	10.0934	0.0748361	7.73628e-10	6.77233e-09
FRAT1	5.71763	6.19986	0.116819	7.75531e-10	6.78525e-09
STARD5	6.23466	6.79656	0.124493	7.77438e-10	6.7982e-09
C13orf31	7.23085	7.75304	0.100598	7.81264e-10	6.82791e-09
TMPRSS6	1.0143	1.52986	0.592923	7.88798e-10	6.8837e-09
STAR	2.19519	2.93486	0.418944	7.88947e-10	6.8837e-09
NEK5	1.56974	0.904297	-0.79566	7.88283e-10	6.8837e-09
TXNRD3IT1	7.60972	7.12353	-0.0952509	7.98713e-10	6.96509e-09
KCNJ15	3.49142	4.41148	0.337446	8.00673e-10	6.97836e-09
MGAT3	5.77463	6.7086	0.216283	8.18545e-10	7.13022e-09
ADA	7.7865	8.34233	0.0994763	8.20555e-10	7.14381e-09
FHAD1	3.85737	4.92551	0.352655	8.34732e-10	7.26327e-09
ZNF8	6.79319	6.49388	-0.0650085	8.51276e-10	7.40317e-09
LRPPRC	11.8938	11.5245	-0.045509	8.65995e-10	7.52706e-09
KLF1	1.21205	1.75115	0.530856	8.92717e-10	7.75508e-09
IPO4	11.0335	10.6212	-0.0549503	8.96182e-10	7.78093e-09
NRP1	9.21093	9.91372	0.10608	9.16128e-10	7.94977e-09
C19orf66	9.39061	9.8719	0.0721087	9.38794e-10	8.14202e-09
C6orf27	2.71919	3.42394	0.33248	9.4104e-10	8.15705e-09
LINGO4	0.57071	1.18191	1.0503	9.55066e-10	8.27412e-09
UTF1	0.176895	0.451244	1.35102	9.60772e-10	8.31902e-09
SELM	7.81321	8.86598	0.182365	9.71456e-10	8.40695e-09
BZW2	11.462	10.9894	-0.0607508	9.76213e-10	8.44352e-09
ACSM1	0.351275	0.751173	1.09654	9.81097e-10	8.48116e-09
IMPDH2	12.2365	11.77	-0.0560754	9.83385e-10	8.49632e-09
SHISA5	11.9339	12.2798	0.0412132	1.0126e-09	8.74395e-09
CYR61	9.17391	10.1231	0.14204	1.01507e-09	8.76058e-09
FBXL18	9.77284	9.34499	-0.0645848	1.01755e-09	8.77723e-09
C17orf46	0.644593	1.08776	0.754899	1.04614e-09	9.01888e-09
POMC	3.6866	4.81562	0.385431	1.05544e-09	9.09416e-09
PRKCE	9.37926	8.91868	-0.072644	1.05802e-09	9.11145e-09
TBC1D1	9.96432	10.3946	0.0609906	1.07884e-09	9.28571e-09
TTPA	2.60135	1.6501	-0.656702	1.12032e-09	9.63756e-09
C22orf23	6.31895	5.93774	-0.0897701	1.12715e-09	9.68582e-09
ZNF283	6.09477	5.67074	-0.104035	1.12715e-09	9.68582e-09
HIST1H1D	0.890943	1.55402	0.802602	1.13448e-09	9.74356e-09
FMNL3	10.4129	10.8305	0.0567287	1.17757e-09	1.01082e-08
HSP90AB1	15.6171	15.2558	-0.0337636	1.18044e-09	1.01273e-08
HEATR2	10.2671	9.89413	-0.0533811	1.18331e-09	1.01465e-08
P2RY11	7.13586	7.72646	0.114722	1.18618e-09	1.01656e-08
PNMAL2	3.98477	4.80224	0.269211	1.19486e-09	1.02345e-08
SLC9A3R1	9.38732	9.95559	0.0847937	1.2124e-09	1.03791e-08
WDR86	2.67912	3.56835	0.4135	1.21528e-09	1.03982e-08
FKBP5	9.23865	10.2694	0.1526	1.22127e-09	1.04438e-08
TESK1	9.41841	9.79734	0.0569067	1.23617e-09	1.05599e-08
ZNRF2	7.61693	7.98773	0.0685769	1.23617e-09	1.05599e-08
DTX1	5.26002	6.40208	0.283473	1.31662e-09	1.12411e-08
MOBKL1B	8.90298	9.28138	0.0600507	1.36202e-09	1.16225e-08
OSBPL1A	10.8413	10.3713	-0.0639396	1.39202e-09	1.18721e-08
KRT86	1.79086	2.7814	0.635158	1.40455e-09	1.19726e-08
C17orf59	7.82105	8.20223	0.0686538	1.40555e-09	1.19747e-08
DYNLT1	8.99737	9.37033	0.0585966	1.40896e-09	1.19972e-08
ELP2	10.4147	10.0977	-0.0445994	1.4158e-09	1.2049e-08
DIO3	1.03998	1.93454	0.895432	1.46958e-09	1.25001e-08
PDLIM1	8.84899	9.52603	0.106362	1.48234e-09	1.25951e-08
OAZ1	13.2679	13.5571	0.0311099	1.48233e-09	1.25951e-08
UBA2	11.6645	11.2928	-0.0467312	1.4895e-09	1.26426e-08
C11orf45	4.16261	4.91045	0.238365	1.48952e-09	1.26426e-08
SLC16A1	11.0721	10.6194	-0.0602291	1.5076e-09	1.27893e-08
PPARG	5.30416	6.07973	0.196882	1.53331e-09	1.30004e-08
DNAH14	6.74195	6.16068	-0.130076	1.54817e-09	1.31194e-08
EHD1	10.8065	11.1911	0.0504491	1.55191e-09	1.31442e-08
DDX60L	8.226	8.97623	0.125917	1.56319e-09	1.32326e-08
DIO1	0.701815	1.08507	0.628627	1.56797e-09	1.32661e-08
C2orf58	1.19064	1.69714	0.511371	1.58842e-09	1.34319e-08
CHST13	2.55116	3.30994	0.375653	1.5893e-09	1.34322e-08
KIAA1549	7.68903	6.45208	-0.253036	1.60135e-09	1.35197e-08
RLN2	1.19702	1.79514	0.584644	1.60114e-09	1.35197e-08
SERPINA9	0.6184	1.61689	1.38661	1.61069e-09	1.35913e-08
BYSL	10.0111	9.6362	-0.0550576	1.67232e-09	1.41039e-08
TMEM97	9.9251	9.42932	-0.0739287	1.67637e-09	1.41305e-08
WDR3	10.6361	10.1864	-0.0623363	1.68851e-09	1.42179e-08
PREX1	10.4524	11.2107	0.101037	1.68852e-09	1.42179e-08
COX7A1	4.77097	5.74442	0.267879	1.69259e-09	1.42371e-08
C7orf41	9.95108	9.18421	-0.115697	1.69259e-09	1.42371e-08
SDK1	5.2037	6.24649	0.263508	1.72965e-09	1.45412e-08
NLRP12	1.4226	2.0984	0.560761	1.75546e-09	1.47503e-08
LOC441869	4.52206	5.40812	0.258147	1.77177e-09	1.48795e-08
TNFSF18	0.573186	1.12666	0.974973	1.79449e-09	1.50624e-08
MORN3	1.60821	2.28835	0.508854	1.79584e-09	1.50657e-08
XPO5	11.2663	10.883	-0.0499451	1.7975e-09	1.50717e-08
KCNC3	5.5133	6.2208	0.174183	1.80183e-09	1.50921e-08
TRIM45	7.18814	6.66999	-0.107933	1.80183e-09	1.50921e-08
ANXA7	10.3278	10.6284	0.0413934	1.81924e-09	1.52299e-08
ISLR	8.69841	9.67628	0.1537	1.8501e-09	1.54801e-08
HCG22	1.51441	2.36548	0.64338	1.85847e-09	1.55419e-08
TSEN2	7.65463	7.35989	-0.0566482	1.87244e-09	1.56506e-08
CCDC80	9.56777	10.5316	0.138472	1.87695e-09	1.56801e-08
FBXL2	7.35136	6.70749	-0.132239	1.88145e-09	1.57094e-08
MSX2P1	1.04027	1.64991	0.665434	1.89625e-09	1.58247e-08
N4BP2L1	6.6702	7.48704	0.166666	1.89961e-09	1.58444e-08
EYA2	3.70389	4.60137	0.313022	1.90876e-09	1.59123e-08
CACNA2D3	1.48243	2.25775	0.606924	1.97511e-09	1.64568e-08
CYYR1	6.19617	6.8051	0.135239	1.98345e-09	1.65176e-08
TPK1	5.75311	6.39457	0.152505	2.00736e-09	1.6708e-08
CFHR1	0.888757	1.90509	1.09999	2.03161e-09	1.6901e-08
PDGFRA	7.44751	8.48535	0.188216	2.04623e-09	1.70138e-08
TNFRSF6B	5.96171	6.59278	0.145161	2.10085e-09	1.74588e-08
PFN1	13.6616	14.0189	0.0372416	2.18807e-09	1.81742e-08
CCT6A	12.5885	12.2923	-0.0343479	2.20908e-09	1.83391e-08
ZFP36L2	11.0152	11.3725	0.0460602	2.26797e-09	1.88181e-08
KCNA6	2.38642	3.17539	0.412084	2.29335e-09	1.90188e-08
YPEL3	9.26203	9.73146	0.071328	2.34508e-09	1.94377e-08
FAM129A	8.99064	10.1669	0.177384	2.36195e-09	1.95672e-08
B3GALT4	7.00469	7.71458	0.139266	2.36758e-09	1.96037e-08
STRAP	11.3827	11.0717	-0.0399637	2.37324e-09	1.96403e-08
TLR3	5.97368	6.81267	0.189602	2.3789e-09	1.9677e-08
KIRREL2	1.98016	2.77859	0.488733	2.39933e-09	1.98357e-08
DOCK10	9.66028	10.335	0.0974029	2.41322e-09	1.99401e-08
ESRP1	8.78003	7.59528	-0.209122	2.41898e-09	1.99773e-08
GPR89A	9.79014	9.5059	-0.0425064	2.5371e-09	2.09419e-08
TBC1D2B	10.3081	10.7008	0.0539396	2.54316e-09	2.09811e-08
C17orf49	9.93168	10.3127	0.054313	2.57976e-09	2.1272e-08
NFYA	10.2595	9.84279	-0.0598253	2.58592e-09	2.13117e-08
ATP1A4	0.691296	1.32632	0.940049	2.5893e-09	2.13286e-08
C1orf173	0.953882	1.69194	0.826794	2.61791e-09	2.15531e-08
ANKRD13B	8.05934	7.46998	-0.109556	2.66084e-09	2.18952e-08
ZKSCAN2	8.06781	7.7278	-0.0621205	2.70554e-09	2.22515e-08
PACS1	10.956	11.3234	0.0475863	2.80375e-09	2.30473e-08
ZNF584	7.99126	7.71171	-0.0513718	2.96819e-09	2.43738e-08
LACTB	8.21247	8.67742	0.0794499	2.9682e-09	2.43738e-08
EMR3	0.626736	1.14474	0.869083	2.97601e-09	2.44254e-08
LXN	6.9503	7.84211	0.174166	2.98939e-09	2.45225e-08
SLC19A2	9.72114	9.07275	-0.0995849	3.0179e-09	2.47437e-08
TTC39B	4.32082	5.12508	0.24627	3.05388e-09	2.50258e-08
DIP2C	10.5918	10.1479	-0.061768	3.09764e-09	2.53583e-08
ARID3B	6.63451	7.15931	0.109831	3.09765e-09	2.53583e-08
TFB2M	9.00812	8.62746	-0.0622902	3.11974e-09	2.55261e-08
PAPLN	7.4792	8.27387	0.145679	3.12715e-09	2.55735e-08
ACACA	10.526	10.187	-0.047229	3.2021e-09	2.6173e-08
PIWIL4	3.84683	4.58603	0.253575	3.26331e-09	2.66596e-08
ADRB2	4.57844	5.34397	0.223055	3.31784e-09	2.70912e-08
IGSF11	9.72531	8.75293	-0.15198	3.41333e-09	2.78424e-08
S1PR3	7.04354	7.79646	0.14652	3.41335e-09	2.78424e-08
C4orf14	9.39098	9.09578	-0.0460778	3.44575e-09	2.80923e-08
SPTA1	2.6852	4.03488	0.587498	3.45483e-09	2.81519e-08
CDH11	7.76624	8.77777	0.176637	3.47029e-09	2.82634e-08
ANKS6	9.05148	8.60382	-0.0731761	3.47849e-09	2.83157e-08
C13orf33	5.26946	6.23405	0.242513	3.48673e-09	2.83683e-08
CCL18	6.82667	8.10984	0.248491	3.50325e-09	2.84881e-08
C15orf57	8.27703	8.61836	0.0583015	3.55322e-09	2.88797e-08
SFMBT2	5.43348	6.28655	0.210392	3.56164e-09	2.89333e-08
HTR7	2.80824	3.56447	0.344024	3.60335e-09	2.92572e-08
GOLGA2B	4.13504	4.96846	0.264897	3.66398e-09	2.97343e-08
SLC5A5	0.870529	1.44059	0.726699	3.72e-09	3.01736e-08
IL31RA	1.45852	2.25361	0.627735	3.72917e-09	3.02325e-08
MMRN2	7.78563	8.41044	0.111369	3.74259e-09	3.03259e-08
C2orf65	3.02213	3.79756	0.329506	3.84081e-09	3.11059e-08
HPD	0.603244	1.09825	0.864387	3.94929e-09	3.19681e-08
SULT1A1	6.42886	7.36514	0.196149	3.96036e-09	3.20415e-08
NEU4	1.30725	1.93873	0.568579	3.97218e-09	3.21208e-08
TGFBI	11.0453	11.9936	0.118831	4.13174e-09	3.3394e-08
BZRAP1	5.27854	6.56185	0.313965	4.22011e-09	3.40736e-08
TRMT5	8.84375	8.54052	-0.0503342	4.2201e-09	3.40736e-08
AKAP1	10.0384	9.69337	-0.0504596	4.33062e-09	3.49482e-08
OTOA	3.69307	4.39826	0.252113	4.39208e-09	3.54262e-08
DDX31	8.55838	8.26246	-0.0507662	4.51755e-09	3.64198e-08
CCM2	10.0465	10.431	0.0541719	4.53881e-09	3.65726e-08
ADAM29	0.240739	0.518925	1.10806	4.54336e-09	3.65907e-08
ITIH4	3.65853	4.6087	0.333098	4.5816e-09	3.688e-08
ADAMTSL1	5.14326	6.18902	0.267029	4.60314e-09	3.70346e-08
TINF2	9.81234	10.061	0.0361096	4.6793e-09	3.76284e-08
S100A4	10.0486	11.1541	0.150592	4.69031e-09	3.76979e-08
GSTM5	2.65492	3.59282	0.43645	4.71054e-09	3.78414e-08
TNIP2	9.41366	9.68059	0.0403405	4.75669e-09	3.81927e-08
RGS1	8.94898	10.3262	0.206517	4.80152e-09	3.85333e-08
LHPP	7.12948	7.75671	0.121648	4.81277e-09	3.86041e-08
KIAA1486	0.308995	0.622521	1.01054	4.82126e-09	3.86527e-08
C1orf163	8.42031	8.07712	-0.0600312	4.82405e-09	3.86556e-08
CCL14	4.76625	6.09329	0.354369	4.83537e-09	3.87268e-08
GGTLC1	0.865105	1.30249	0.590323	4.848e-09	3.88084e-08
FAM166B	0.924195	1.45469	0.654444	4.89748e-09	3.91847e-08
SHKBP1	10.4057	10.7905	0.0524004	4.97314e-09	3.97701e-08
AHCY	12.5703	12.1461	-0.0495283	5.12671e-09	4.09776e-08
SNHG8	9.15089	8.63283	-0.0840774	5.24797e-09	4.19258e-08
GGCT	10.0576	9.75851	-0.043556	5.46052e-09	4.36019e-08
LOC388692	6.42711	7.38864	0.201138	5.51176e-09	4.3989e-08
TMEM168	9.46953	9.08056	-0.0605128	5.58949e-09	4.4587e-08
IFNGR1	9.59082	10.0124	0.0620591	5.62874e-09	4.48775e-08
ZKSCAN3	6.52292	6.14886	-0.0851977	5.66827e-09	4.51701e-08
DLEU1	7.79945	7.38021	-0.0797106	5.68152e-09	4.5253e-08
ZFP112	6.61271	6.15447	-0.103607	5.98037e-09	4.76095e-08
[truncated: 13,908 more rows]

## Sheet: Stromal score diff analysis
Stromal score differential expression analysis
gene	conMean	treatMean	logFC	pValue	fdr
ARHGEF10L	9.18356	9.52899	0.0532697	3.34659e-06	1.50644e-05
HIF3A	3.05954	3.60612	0.237132	0.000697178	0.00194858
RNF10	11.6683	11.7542	0.0105919	0.0165398	0.0316671
RNF11	10.573	10.4904	-0.0113111	0.134225	0.188285
RNF13	10.2906	10.2895	-0.000145855	0.939782	0.947319
GTF2IP1	12.0653	12.1455	0.00956002	0.112113	0.162214
REM1	3.21404	5.07912	0.660191	9.07975e-31	4.83103e-29
RTN4RL2	5.27641	5.14039	-0.0376786	0.278148	0.343133
C16orf13	9.37908	9.22129	-0.0244777	0.0196116	0.0366643
FGFR1OP2	8.87092	8.86872	-0.000357317	0.659354	0.696763
TSKS	0.814569	1.63441	1.00466	1.58423e-19	2.46227e-18
ATRX	10.0563	10.1979	0.020167	0.019368	0.036277
PMM2	9.96209	9.89207	-0.0101753	0.144753	0.20003
ASS1	5.72755	7.09719	0.309329	3.18285e-16	3.82853e-15
NCBP1	9.83209	9.69802	-0.0198074	0.0219038	0.0404148
ZNF708	6.53017	6.56929	0.0086158	0.242251	0.306354
RBM14	10.4685	10.3505	-0.0163599	0.00529492	0.0117174
NCBP2	10.984	10.8096	-0.0231012	0.00118135	0.00311732
DISC1	9.10839	8.91918	-0.0302852	0.00882548	0.0183255
CAMK1	7.55181	8.19176	0.117351	4.16882e-07	2.17105e-06
RPL37	13.695	13.4847	-0.0223185	0.0119505	0.023919
SPR	9.66476	9.33097	-0.0507068	9.62401e-05	0.000325878
ZNF707	8.31752	8.20664	-0.0193606	0.0787205	0.120266
CAMK4	3.65331	4.496	0.29944	2.05778e-05	8.05255e-05
ZNF704	8.81186	8.15033	-0.112587	1.18037e-05	4.82113e-05
GOLGA6B	0.92011	0.754901	-0.285519	0.324146	0.388558
RNF115	9.00745	8.88374	-0.0199514	0.0135117	0.0266363
RNF112	2.44555	3.12023	0.351495	9.74297e-09	6.14693e-08
ZC3H14	9.92974	9.76556	-0.024053	0.000333265	0.00100998
SPN	6.15309	8.27931	0.4282	1.92824e-27	6.66204e-26
HMGCLL1	0.377425	0.807652	1.09754	5.60021e-09	3.63529e-08
NACAP1	7.3362	7.24378	-0.0182901	0.303023	0.368101
DHX8	10.3615	10.3326	-0.00401771	0.361162	0.424137
DHX9	12.2567	12.157	-0.011784	0.00722894	0.0154016
LOC441204	4.56925	4.87024	0.0920369	0.0337187	0.0586039
TCOF1	11.1183	10.9352	-0.023955	0.00178061	0.00448439
NUP98	11.242	11.214	-0.0036023	0.48627	0.54097
XPC	10.2668	10.2774	0.00148791	0.640296	0.680091
SLC12A2	9.36122	9.193	-0.0261605	0.0783239	0.119729
GRINA	12.8305	12.7488	-0.00922124	0.229782	0.293869
LRRTM2	3.88516	4.42446	0.187528	0.00851718	0.0177756
NUP93	11.0308	10.7167	-0.0416809	2.51247e-06	1.15741e-05
HAP1	3.07415	3.00985	-0.0304965	0.576786	0.623462
KLRA1	4.07381	3.98877	-0.0304353	0.504989	0.558525
CAMKV	1.89131	1.56843	-0.270063	0.178575	0.238249
GOLIM4	9.21106	9.38456	0.026922	0.0987238	0.145897
ZNF646	9.35619	9.30429	-0.00802545	0.280744	0.345695
OPA3	9.58807	9.53743	-0.00763986	0.515495	0.567785
OPA1	10.7063	10.5013	-0.0278938	0.000229817	0.000720979
RHEB	10.6235	10.5164	-0.01462	0.0463929	0.0769215
RAB40C	8.95105	8.84316	-0.0174953	0.0390697	0.0665136
RAB40B	7.71831	7.59551	-0.0231382	0.0504221	0.082446
RAB40A	2.93496	2.51332	-0.223743	7.69582e-06	3.25325e-05
COL7A1	6.41451	6.82067	0.088575	0.280918	0.345855
GTSE1	9.01841	8.79051	-0.0369263	0.00976379	0.0200141
ARFRP1	9.62922	9.71603	0.0129485	0.076236	0.117041
OVCH1	0.660537	0.540263	-0.289978	0.235798	0.299714
FAM183B	1.02908	0.97323	-0.0805046	0.749698	0.776754
PSAP	15.49	15.759	0.0248397	0.000628594	0.00177964
KIAA0831	9.18817	8.86591	-0.0515096	1.98105e-08	1.20785e-07
SPPL2A	9.12343	9.29925	0.027538	0.00352946	0.00822802
TGFBR2	10.7561	11.4444	0.0894781	2.99991e-12	2.62525e-11
ITGA8	2.08583	3.93954	0.917406	3.62952e-21	6.52415e-20
ITGA9	7.24521	7.91673	0.127877	0.000204844	0.000648626
STK40	10.5271	10.6898	0.0221329	0.00188713	0.00471325
MYO3B	1.45492	1.81988	0.322905	0.0011943	0.00314742
ATP2A1	3.84748	3.49428	-0.13892	0.00125441	0.00328459
ATP2A2	12.9424	12.8346	-0.0120753	0.00747704	0.0158518
ATP2A3	8.19489	9.75559	0.251505	1.19875e-19	1.88331e-18
ITGA1	7.88147	9.05808	0.200741	3.47231e-16	4.16418e-15
ITGA2	7.76704	8.29676	0.0951845	0.00364122	0.00845276
ITGA3	12.1433	12.0395	-0.0123817	0.224686	0.288577
ITGA4	7.52141	9.103	0.275339	1.50007e-15	1.70786e-14
ITGA5	9.9246	10.9822	0.146085	9.22336e-19	1.3482e-17
ITGA6	10.7425	11.0987	0.0470623	0.0666981	0.104509
LOC100132288	7.80234	8.01844	0.0394143	0.113084	0.163352
DENND4A	8.31521	8.52142	0.0353406	0.00284504	0.00679119
DENND4B	10.7651	10.7026	-0.00838963	0.232512	0.296387
DENND4C	9.08824	9.12199	0.00534663	0.424935	0.484764
SWAP70	10.9803	10.9754	-0.000638301	0.641132	0.680798
RARRES1	5.86759	7.95744	0.439536	1.63949e-31	9.5162e-30
LOC100132287	7.741	7.58909	-0.0285936	0.0745098	0.114744
PHLDA2	8.59054	8.04941	-0.0938642	0.000322485	0.000979916
TACO1	9.24047	8.99289	-0.039181	7.19799e-07	3.62671e-06
PMM1	9.82504	9.67638	-0.0219966	0.00866561	0.0180316
GAP43	2.72422	3.89451	0.515597	7.317e-09	4.6755e-08
NENF	10.6277	10.4189	-0.0286226	0.0148302	0.0288787
SQLE	9.93112	9.83167	-0.0145196	0.0587357	0.09397
MRPL28	10.4125	10.2335	-0.0250215	0.00539766	0.0119134
LOC100289341	5.46691	5.42507	-0.0110841	0.319393	0.384007
FBXL13	3.47601	3.52376	0.0196816	0.590199	0.635166
FBXL12	8.5291	8.52132	-0.0013158	0.986019	0.98769
FBXL15	7.55072	7.50349	-0.00905224	0.79507	0.816924
CYP27B1	4.90943	5.15577	0.0706308	0.0686885	0.107134
FBXL17	8.58939	8.62839	0.00653509	0.574974	0.621966
FBXL16	5.08398	5.26298	0.0499222	0.0490626	0.0805448
FAM169A	5.4612	5.34811	-0.0301879	0.611333	0.654028
FAM116B	7.08245	7.27544	0.0387866	0.0275773	0.0493116
FAM116A	9.13228	9.07271	-0.0094415	0.507481	0.560892
RALGAPA2	7.31508	7.51524	0.0389441	0.105417	0.154062
GHDC	10.0874	10.0506	-0.00527341	0.328562	0.3927
H19	9.88727	10.7829	0.125096	6.61149e-08	3.80024e-07
SDK2	5.03024	5.94528	0.241116	0.000392994	0.00116815
TPRN	9.05705	8.62472	-0.0705637	3.19922e-07	1.68981e-06
THSD4	5.48197	6.31324	0.203685	6.58284e-08	3.7865e-07
KIAA0895L	7.92197	7.71585	-0.0380341	0.00925775	0.0190748
CHST9	5.13426	4.10023	-0.324451	0.00199548	0.00495595
CHST8	1.24566	1.9344	0.634974	4.81514e-06	2.11152e-05
COL4A5	4.90978	5.55691	0.178625	0.0186923	0.035189
COL4A4	4.179	5.84447	0.483915	2.78129e-22	5.56328e-21
COL4A3	1.82204	3.00887	0.723666	1.31966e-10	1.00069e-09
COL4A2	12.3909	13.2484	0.0965414	3.92567e-13	3.67517e-12
COL4A1	11.9032	12.8179	0.106804	6.02086e-19	8.91512e-18
SLC35D2	9.35426	9.18326	-0.0266168	0.00533965	0.0117968
CHST1	5.53382	6.75669	0.288042	6.06238e-17	7.71057e-16
ZNF879	5.17048	5.15727	-0.00368912	0.503498	0.557108
CHST2	8.02317	8.76018	0.126787	6.54009e-08	3.76326e-07
CHST5	2.45619	2.38347	-0.0433567	0.521036	0.572749
CHST4	0.503502	1.15872	1.20246	7.91541e-07	3.9582e-06
CHST7	4.73868	5.85174	0.304383	1.3199e-21	2.46123e-20
CHST6	8.25628	8.4253	0.0292365	0.188373	0.249177
ITGAX	8.16603	9.36484	0.19762	3.85715e-21	6.88678e-20
BCL2A1	9.08737	9.22992	0.0224552	0.964592	0.969085
GPSM2	8.69261	8.52178	-0.0286348	0.031997	0.0559344
HLCS	8.94013	8.91675	-0.00377786	0.293079	0.358011
NOG	1.59081	1.90988	0.263717	0.0198627	0.0370991
LIPG	3.87377	5.21594	0.429192	3.96232e-14	4.02588e-13
ITGAV	10.8599	11.1645	0.0399013	0.0011976	0.00315499
HIBCH	9.09603	9.02569	-0.0111997	0.48627	0.54097
ZNF703	9.09328	8.47741	-0.101177	2.70128e-06	1.23547e-05
ITGAL	7.14183	9.59758	0.426378	4.24019e-29	1.82431e-27
ITGAM	6.88809	8.57537	0.316096	1.58086e-34	1.43373e-32
NOV	9.10586	8.83209	-0.044041	0.13575	0.190024
FAM134C	10.8971	10.8477	-0.00655791	0.348006	0.41135
FAM134B	7.21504	7.63608	0.0818251	0.0624204	0.0988545
FAM134A	11.8487	11.7015	-0.0180315	0.00149532	0.00384663
SERPING1	11.1214	12.7025	0.191775	2.02253e-26	6.16104e-25
SMAD9	3.12023	3.55788	0.189367	0.00422884	0.00961017
TRERF1	6.69098	7.69522	0.201745	1.34609e-12	1.21118e-11
LRPAP1	12.569	12.4677	-0.0116781	0.158876	0.216177
LQK1	5.03052	5.05434	0.00681541	0.887898	0.900822
SMAD6	5.26176	5.73576	0.124439	8.93169e-06	3.73507e-05
SMAD7	7.72358	8.45921	0.131253	2.85191e-16	3.44344e-15
GOLPH3L	8.98631	8.98503	-0.000204995	0.139778	0.194519
SMAD1	7.29487	7.91523	0.11775	3.29964e-07	1.7394e-06
AFTPH	9.45638	9.62419	0.0253777	0.000327832	0.000994651
SMAD3	9.67342	9.89141	0.0321496	0.0110457	0.0223122
MUS81	9.26543	9.23041	-0.00546286	0.270117	0.334701
AMMECR1L	10.2796	9.94488	-0.0477552	6.38505e-10	4.54789e-09
IL1RAPL1	2.15581	2.03948	-0.0800337	0.541739	0.591749
TMPRSS11D	1.21309	1.07314	-0.176844	0.405927	0.466345
TMPRSS11F	0.74418	0.808179	0.119022	0.648518	0.687406
ZC3H10	7.82127	7.68906	-0.0245963	0.00244592	0.00593521
CKS1B	9.49287	9.26196	-0.0355272	0.000117725	0.00039173
SLC36A1	8.7687	8.84215	0.0120331	0.383276	0.445356
ST13	12.4643	12.2787	-0.0216487	0.00105996	0.00283117
RPL31P11	2.28649	2.35104	0.0401609	0.545607	0.595202
ZC3H15	10.2366	10.1332	-0.014648	0.188635	0.24944
C14orf118	7.70666	7.62203	-0.0159311	0.21734	0.280746
ARTN	2.02005	2.08242	0.0438681	0.935131	0.943052
HRH3	0.684823	0.563228	-0.282013	0.10627	0.155163
ART3	3.67405	4.43374	0.27115	0.00358388	0.00834392
HERC2P2	9.34638	9.09281	-0.0396809	0.0753369	0.115862
ART4	0.846358	1.98114	1.22699	2.48797e-11	1.99362e-10
RNF111	9.39394	9.35487	-0.00601313	0.193392	0.254655
TCEA2	8.48557	8.53799	0.00888587	0.622849	0.664255
TCEA3	6.64385	7.07463	0.0906351	0.0710923	0.110183
MGC57346	6.94146	6.84104	-0.0210235	0.049377	0.081011
COX4I2	3.20022	4.12576	0.366488	4.68466e-14	4.73572e-13
COX4I1	12.4493	12.3535	-0.0111401	0.143363	0.198505
BFAR	11.4064	11.0018	-0.0520955	1.46867e-12	1.31628e-11
ZC3H18	10.2433	10.2417	-0.000222423	0.799279	0.820772
SIPA1	10.1804	10.631	0.0624798	9.2513e-10	6.4824e-09
CRTAM	3.25262	5.35159	0.718368	3.84332e-25	1.02416e-23
EDA	5.1435	5.66525	0.139389	0.00142083	0.00367157
CCDC116	1.90055	1.93434	0.0254251	0.517748	0.56977
CCDC114	3.76614	3.51432	-0.0998393	0.0370812	0.0636784
CCDC112	7.27149	7.1035	-0.0337221	0.120437	0.17229
CCDC110	3.95948	3.80961	-0.0556689	0.324147	0.388558
CCDC111	7.20751	7.18252	-0.00501173	0.865183	0.879957
ATP1A4	0.761521	1.25642	0.722358	8.46697e-05	0.000290582
ATP1A3	4.15079	5.18978	0.322288	5.72305e-07	2.9317e-06
ATP1A2	2.00985	3.20151	0.671662	4.79559e-09	3.13461e-08
ATP1A1	15.8525	15.4202	-0.0398952	7.32059e-08	4.18822e-07
KGFLP2	4.92521	4.9958	0.0205294	0.267589	0.332367
MGRN1	11.4672	11.3155	-0.0192115	0.00203916	0.00505264
TCP1	11.7628	11.6542	-0.0133752	0.113972	0.164501
CRTAP	13.1643	12.9341	-0.0254487	6.47229e-05	0.00022826
SPHK1	8.31876	8.86709	0.0920921	0.000486847	0.00141472
DPT	5.17512	8.00727	0.629718	2.58646e-38	5.89786e-36
CUEDC1	8.5616	8.55058	-0.00185886	0.479227	0.535036
CUEDC2	9.91684	9.81386	-0.0150599	0.0694025	0.107994
CBLB	8.69237	9.09273	0.0649648	4.49566e-07	2.33669e-06
CPEB1	7.27017	6.85819	-0.0841595	0.000180467	0.000578555
CPEB3	5.51292	5.87051	0.09067	1.39049e-05	5.60619e-05
CPEB2	10.6858	10.0908	-0.0826611	8.80962e-10	6.18378e-09
BEGAIN	5.41864	4.99048	-0.118753	0.0142496	0.0278741
OSGEP	8.66889	8.77455	0.0174778	0.101619	0.149442
ABAT	6.053	6.90342	0.18966	6.98791e-09	4.47956e-08
LOC100129637	7.55897	7.53446	-0.00468592	0.803192	0.824101
TLN2	9.19623	9.29906	0.0160414	0.326062	0.390619
FRG1	9.15274	9.16436	0.00183033	0.987573	0.989122
RHEBL1	6.0541	6.01923	-0.0083315	0.527894	0.579004
ZNF41	7.24282	7.40624	0.0321898	0.000970194	0.00261946
IFT80	8.69226	8.53489	-0.0263601	0.118495	0.169954
FBRS	10.7428	10.8761	0.0177911	0.00241146	0.00586407
ZNF414	7.67564	7.60644	-0.013067	0.716952	0.747729
IFT88	8.0488	7.87302	-0.0318574	0.0508823	0.0830708
IL10RA	7.69994	9.82698	0.351901	1.26137e-37	2.45536e-35
POU5F1B	2.56931	2.98236	0.215076	0.0100053	0.0204485
SP1	11.1783	11.2103	0.00412226	0.291473	0.356458
SLC27A4	10.1459	10.0489	-0.013856	0.132412	0.186086
SP2	9.5183	9.53886	0.00311208	0.497308	0.551636
OLA1	10.5633	10.3479	-0.0297291	6.28348e-05	0.000222043
PNOC	2.0862	3.92513	0.911864	2.57554e-16	3.12155e-15
CNTF	4.39073	4.10294	-0.0978	0.116397	0.167306
MCM10	7.57931	7.31462	-0.0512854	0.00681057	0.0146175
PDIA5	8.93818	9.11308	0.0279573	0.0175132	0.0332673
SP4	7.26619	7.45021	0.0360814	0.0102252	0.0208422
TMEM38B	7.64643	7.43925	-0.0396288	0.0592058	0.0946652
THUMPD3	9.80859	9.67433	-0.0198828	0.0136298	0.0268194
IGFBPL1	1.22541	0.699221	-0.809439	0.00037924	0.00113254
SP5	2.37358	2.74201	0.208168	0.0311759	0.0547749
ATG4B	10.4117	10.2008	-0.0295139	0.000392995	0.00116815
ATG4A	7.68691	7.91692	0.0425347	3.68304e-05	0.000136591
THUMPD2	7.27604	7.07275	-0.0408822	0.00738206	0.0156859
LOC441208	6.32336	6.00937	-0.0734786	0.000615235	0.00174616
ATG4D	9.08819	8.87189	-0.0347513	0.00637631	0.0137837
LRGUK	4.9828	4.44189	-0.165783	0.00406065	0.00928465
MPHOSPH8	9.54675	9.57365	0.00405935	0.676356	0.712231
UPK2	1.42446	1.50768	0.0819102	0.126342	0.179259
CFH	8.4037	10.3063	0.294429	1.66315e-38	4.02229e-36
CFI	7.36557	8.95077	0.281214	2.13094e-16	2.59253e-15
PNP	8.87461	9.22937	0.0565494	0.000325391	0.000987808
CFB	6.78304	8.63309	0.347946	6.30821e-25	1.63461e-23
MLLT4	9.46567	9.39078	-0.0114586	0.136774	0.191155
PNN	10.6364	10.4773	-0.0217462	0.0120565	0.0241129
PHYHIPL	3.02485	2.83712	-0.0924356	0.434582	0.493301
ATP6V0E1	11.4144	11.5589	0.0181445	0.00543012	0.0119734
ATP6V0E2	10.5215	10.5948	0.0100085	0.599371	0.643429
RNF128	4.8239	5.39562	0.161587	0.0474712	0.078335
CFP	4.50743	6.11827	0.440818	6.59968e-21	1.1438e-19
AAAS	9.86276	9.74497	-0.0173347	0.00781364	0.0164953
HAMP	2.92035	4.64588	0.66981	8.12366e-16	9.42369e-15
ZNF394	9.18101	9.02808	-0.0242335	0.00636879	0.0137749
SIDT1	4.6226	6.11619	0.40393	3.41185e-21	6.15367e-20
SIDT2	9.87886	10.3011	0.060382	1.294e-08	8.03379e-08
TAF8	9.13312	9.07381	-0.0093988	0.307985	0.372852
LOC283070	5.0534	6.9552	0.460836	8.7139e-46	1.73864e-42
SIX6	1.28055	0.85197	-0.587892	0.00119928	0.00315837
PM20D1	0.653892	1.43794	1.13688	2.45808e-09	1.65622e-08
MR1	7.45973	7.94855	0.0915698	1.3831e-05	5.57782e-05
SIX3	1.0437	1.05074	0.00970251	0.516298	0.568512
WASH3P	8.68927	8.56788	-0.0202971	0.0707274	0.109703
CNPY4	8.94615	9.08474	0.0221775	0.0694025	0.107994
CNPY3	10.9585	11.0254	0.0087761	0.190475	0.251498
CNPY2	10.857	10.7184	-0.018534	0.0131772	0.0260766
NODAL	1.32687	1.3411	0.0153927	0.266933	0.331631
SYNJ1	8.63268	8.64647	0.00230288	0.398325	0.459132
HMG20A	10.7141	10.529	-0.0251415	0.000385515	0.00114849
HMG20B	11.9546	11.5423	-0.0506366	5.4963e-07	2.82824e-06
PHOSPHO2	4.79099	4.61302	-0.0546102	0.0157484	0.0303779
AAGAB	9.9268	9.8581	-0.0100188	0.0465641	0.0771333
SLC7A6OS	8.31745	8.11494	-0.0355607	6.06544e-06	2.60611e-05
C3orf75	9.13619	9.05572	-0.0127621	0.121839	0.173999
C4orf10	8.27562	8.09321	-0.0321558	0.0028019	0.00670523
C3orf72	2.11918	1.45866	-0.538861	0.00843809	0.0176387
C3orf71	4.73945	4.82643	0.0262366	0.274198	0.339178
C3orf70	7.40296	7.72528	0.061484	0.125351	0.178139
ZNF285	5.26445	5.1429	-0.033701	0.062311	0.0987302
MRO	3.86594	4.71862	0.287543	1.44306e-07	7.96208e-07
ZFP82	6.55509	6.48473	-0.0155672	0.0671621	0.105174
CHFR	9.10216	9.20727	0.0165643	0.0570891	0.0917495
EFHA1	9.16593	9.11016	-0.00880567	0.606971	0.650189
RTBDN	1.92711	1.765	-0.126772	0.384919	0.446907
EFHA2	5.0271	4.73923	-0.0850714	0.0401921	0.0681409
GPR75	3.12977	3.14106	0.00519459	0.586979	0.632253
NUDT9P1	1.82861	1.9774	0.112859	0.0579422	0.092896
SYPL2	4.81417	5.27432	0.131697	0.00381725	0.00880888
RFX8	1.5721	2.51034	0.675186	6.50543e-10	4.62743e-09
ZNF222	5.77823	5.78316	0.00122983	0.983534	0.985386
RFX4	1.25099	1.114	-0.167321	0.358229	0.421312
OR2C3	1.51963	1.02864	-0.562987	0.0315755	0.055343
AVPR2	3.51204	4.21784	0.264195	1.07556e-06	5.26626e-06
RFX7	9.01417	9.06229	0.00767991	0.493123	0.547639
NRXN3	4.68599	5.50421	0.232184	0.00033979	0.00102704
GPR77	1.77237	3.21567	0.85944	1.14794e-38	3.00385e-36
NRXN1	1.1422	2.00774	0.813753	4.49451e-05	0.000163569
RFX3	5.18653	5.24656	0.0166034	0.458436	0.515175
RFPL2	3.24826	2.92519	-0.151136	0.20244	0.264648
VPS37D	5.79938	5.73087	-0.0171437	0.502505	0.55624
APC	9.37899	9.34771	-0.00481937	0.916265	0.926188
ABCE1	10.7595	10.5968	-0.021979	0.0192071	0.0360264
UQCRC2	11.3866	11.2884	-0.0124974	0.0144981	0.0283082
XPNPEP1	10.5514	10.5058	-0.00625339	0.365066	0.427872
XPNPEP2	2.49999	4.64279	0.893072	1.84741e-32	1.23901e-30
TIGD4	3.95474	3.79569	-0.0592207	0.281091	0.345989
ZNHIT3	9.00399	8.78738	-0.0351313	9.126e-07	4.5099e-06
GGCX	9.83786	9.80456	-0.00489168	0.512482	0.565129
PAPLN	7.37754	8.37506	0.182961	4.09898e-12	3.5578e-11
ADNP	11.4338	11.2433	-0.0242324	0.00116371	0.00307739
TMEM218	7.73789	7.80489	0.0124377	0.382003	0.444362
STXBP6	7.42436	7.01968	-0.0808622	0.0929033	0.138526
KHDRBS1	11.7169	11.6217	-0.0117702	0.0166102	0.0317714
RUNDC2C	3.89128	4.3175	0.149951	0.0197548	0.0369105
KHDRBS3	8.95454	9.04777	0.0149435	0.409067	0.469244
GGCT	10.0328	9.7832	-0.0363457	5.46013e-05	0.000195239
VPS37C	9.55923	9.48686	-0.010964	0.10219	0.150088
STAC2	2.83006	3.23589	0.193328	0.123876	0.176388
ZNF395	10.2283	10.1564	-0.010188	0.22948	0.293553
STAC3	4.8757	6.36637	0.384861	8.25641e-31	4.43734e-29
TMEM127	11.1014	11.265	0.0211121	7.25886e-05	0.000252708
TRPA1	2.30209	2.66444	0.210887	0.00931405	0.0191809
VPS37B	10.4269	10.1638	-0.0368723	1.7925e-05	7.08917e-05
TTC7A	8.21079	9.13852	0.154438	9.71355e-27	3.0886e-25
UQCRHL	9.28012	8.87012	-0.0651885	9.85782e-10	6.88624e-09
ZBED4	9.94502	9.67883	-0.0391412	1.4982e-06	7.15997e-06
C11orf2	10.8573	10.8838	0.003527	0.665568	0.7024
C11orf1	7.79638	7.52941	-0.0502671	2.87224e-05	0.000109263
DPYSL5	1.9605	1.64172	-0.256015	0.17788	0.23748
DPYSL2	11.0345	11.3992	0.0469181	0.00803317	0.016894
DPYSL3	9.61856	10.7427	0.159459	4.07649e-19	6.12126e-18
OSTM1	11.1172	10.7774	-0.044781	0.000851051	0.00232611
RUNX2	6.84648	7.83176	0.193975	1.2828e-11	1.06701e-10
C11orf9	6.49395	6.05743	-0.100391	0.0658924	0.10347
IGFBP2	9.58521	10.406	0.118535	3.35494e-05	0.000125326
IGFBP3	11.0352	11.7719	0.0932337	9.09475e-06	3.7973e-05
IGFBP1	0.65316	0.964149	0.56182	0.111085	0.160946
BOP1	9.4251	9.13761	-0.0446915	0.0543002	0.0878957
IGFBP7	11.4856	12.2505	0.0930129	8.5058e-09	5.39625e-08
IGFBP4	11.1492	12.4085	0.154394	1.6295e-25	4.5235e-24
IGFBP5	11.0537	12.6093	0.18996	3.56165e-15	3.93706e-14
SKP2	7.40937	7.24139	-0.0330852	0.0425984	0.0715894
TTC4	9.43446	9.28435	-0.02314	0.000119611	0.000397592
CKLF	8.62758	8.73849	0.0184286	0.0627496	0.0992773
ZNF193	7.70603	7.44061	-0.050567	2.42233e-05	9.35525e-05
C15orf26	1.36068	1.50732	0.147654	0.153986	0.210493
C15orf27	3.51148	3.66848	0.063103	0.033394	0.0581472
C15orf24	10.5378	10.5131	-0.00338449	0.181789	0.24181
GJA3	7.19393	6.56486	-0.132016	0.00252269	0.00610757
APLNR	7.34008	9.05433	0.302813	1.76933e-26	5.45212e-25
C15orf23	8.44203	8.22893	-0.0368837	0.00067031	0.00188305
C15orf21	4.6665	4.54898	-0.0367978	0.232665	0.296392
CYP8B1	0.491547	0.987071	1.00583	2.22362e-08	1.34751e-07
C15orf29	7.62426	7.66224	0.00716902	0.695826	0.7297
STMN1	12.6159	12.4404	-0.0202191	0.00616868	0.0133929
S1PR2	9.31423	9.63312	0.048566	0.000155642	0.000505566
KDM3B	10.8939	10.873	-0.00276065	0.683204	0.718399
STK17A	9.01648	9.57303	0.0864108	1.98553e-08	1.21012e-07
KDM3A	10.5946	10.4157	-0.0245692	0.00141319	0.00365419
S1PR1	6.83057	8.28627	0.278717	6.89355e-42	4.30005e-39
TMC4	3.86826	4.00928	0.0516578	0.149533	0.205337
MYO3A	1.14515	1.30016	0.183153	0.345709	0.40927
TMC6	10.3724	10.5279	0.0214673	0.481892	0.537298
KIAA1958	4.82537	4.59034	-0.0720375	0.0134823	0.0265915
TMC1	0.505817	0.671209	0.408146	0.0052785	0.0116859
GPR15	0.608356	1.48233	1.28488	8.76866e-11	6.72911e-10
TMC3	1.56213	1.31897	-0.244094	0.0194495	0.0363912
PKLR	4.63841	4.10656	-0.175699	0.0723914	0.111946
EIF2B4	9.84682	9.72971	-0.0172609	0.00316846	0.00747598
EIF2B5	10.4024	10.2742	-0.0178951	0.000397078	0.00117831
EIF2B2	9.67619	9.60084	-0.0112789	0.260594	0.325004
EIF2B3	9.06875	8.9824	-0.0138027	0.0550852	0.0889589
EIF2B1	10.2338	10.168	-0.00931181	0.0772742	0.11843
PRKAR2A	8.1297	8.08797	-0.00742576	0.436093	0.494524
CSNK2A1P	9.05402	8.85814	-0.0315558	0.000751948	0.00208198
XRRA1	8.63234	8.53851	-0.0157672	0.15477	0.211456
C20orf54	4.32421	4.65691	0.106936	0.00293317	0.00697649
TXNIP	11.8823	12.651	0.0904356	1.14635e-12	1.03496e-11
LOC389791	1.92907	1.61379	-0.257456	0.000467786	0.00136629
ZNF876P	2.8163	2.72354	-0.0483158	0.66019	0.697554
MLF1	7.99256	7.68068	-0.057424	9.22726e-06	3.84457e-05
QPRT	10.5374	10.0117	-0.0738227	1.51115e-05	6.05448e-05
IFT140	8.87624	8.74534	-0.0214343	0.0294108	0.0521038
MLF2	12.0481	11.9444	-0.0124749	0.038959	0.0663817
TMEM14C	11.185	10.9472	-0.0310025	5.3971e-05	0.000193245
FAM157A	2.40489	2.31548	-0.0546563	0.407073	0.467302
FANCF	8.64304	8.49884	-0.0242732	0.00218523	0.00538115
MECOM	5.40973	6.46003	0.255985	2.95181e-20	4.85239e-19
ITGA2B	2.49018	2.16115	-0.204451	0.0782379	0.11962
RSPH1	2.525	2.27523	-0.15027	0.0642258	0.101152
SOX6	8.87762	7.66132	-0.212581	3.98845e-09	2.62639e-08
LOC440944	7.41568	7.15469	-0.0516901	0.00396164	0.0090856
TTC1	9.89294	9.84663	-0.00676927	0.253242	0.317686
C9orf125	5.54891	6.10405	0.13756	0.0302027	0.0533291
C9orf122	0.769742	1.04404	0.439729	0.000721201	0.00200764
CEPT1	8.85436	8.9192	0.0105256	0.343227	0.407027
KIAA1267	10.0138	9.97517	-0.00557362	0.517006	0.569134
RTCD1	9.29506	9.23325	-0.00962578	0.203862	0.266223
CFHR3	1.09923	1.79588	0.708194	1.26144e-10	9.57902e-10
CLIC4	12.35	12.3626	0.00147604	0.518014	0.569968
CLIC5	4.54952	6.09182	0.421159	1.3024e-32	8.96074e-31
CLIC2	6.20228	7.75145	0.321668	3.77211e-21	6.75763e-20
CLIC3	2.85828	4.51797	0.660529	2.26703e-16	2.75601e-15
CXorf1	1.82952	1.94213	0.0861723	0.370671	0.433359
KIAA0020	9.41468	9.27203	-0.0220274	0.0204216	0.0380272
TMEM147	11.3905	11.1433	-0.0316517	0.000415643	0.0012293
ASGR1	3.16093	4.44282	0.491127	8.11809e-22	1.53897e-20
ASGR2	1.781	3.57521	1.00534	9.4498e-36	1.14271e-33
PCDHA1	2.07697	2.10695	0.0206777	0.741604	0.769617
FOXL2	2.63254	1.94273	-0.438368	0.0129561	0.025703
RIT1	9.47187	9.43477	-0.00566319	0.573382	0.620412
TMEM141	9.20698	9.05466	-0.0240675	0.0513459	0.0837078
FOXL1	2.83632	4.06751	0.520125	2.99755e-25	8.08224e-24
PCDHA6	2.82223	3.1484	0.157785	0.04876	0.0801139
PKIB	4.80344	5.3101	0.144671	0.00903931	0.0187019
TMEM149	7.466	8.36517	0.164058	2.17407e-15	2.45074e-14
NUMBL	9.35421	9.09688	-0.040244	0.000548338	0.00157477
RNF180	4.1694	4.62716	0.150288	0.0100429	0.0205072
P2RX7	9.51122	9.12105	-0.06043	0.00108656	0.00289446
SECISBP2L	10.5856	10.4822	-0.0141644	0.150968	0.207005
SBF1P1	1.21446	1.18413	-0.036491	0.705506	0.737719
HAS2	7.73977	7.98644	0.0452617	0.163063	0.220876
KIAA1199	7.5066	8.71785	0.215814	1.70311e-08	1.04477e-07
HLA-DPA1	11.1447	13.1082	0.234106	2.39586e-27	8.1541e-26
ZSWIM3	6.80031	6.853	0.0111335	0.343028	0.406883
FAM32A	10.5995	10.6244	0.00339125	0.390112	0.451491
KIAA1191	11.0818	10.8845	-0.0259169	1.27222e-05	5.16724e-05
FER1L6	0.795699	0.825459	0.052973	0.169478	0.227922
ALOX12P2	0.718869	1.22381	0.767581	3.63982e-08	2.16142e-07
FER1L4	3.76562	4.58457	0.283899	7.54854e-05	0.000261934
FER1L5	0.483288	0.432319	-0.160788	0.595947	0.640529
CA5B	8.14936	8.07625	-0.0130001	0.671521	0.70784
ZNF559	8.05026	7.9123	-0.0249381	0.213446	0.276569
VWA1	9.56316	10.143	0.0849296	4.14606e-06	1.8373e-05
C19orf22	10.4631	10.5755	0.0154139	0.0885936	0.132932
C19orf23	4.65934	4.50749	-0.0478001	0.0206126	0.0383114
C19orf20	6.6742	6.48083	-0.0424176	0.318448	0.383165
C19orf21	1.16206	1.05423	-0.140499	0.177006	0.236551
C19orf26	6.34793	5.87844	-0.110854	8.62412e-05	0.000295404
C19orf24	10.1354	9.91967	-0.031034	0.00473196	0.0106143
C19orf25	8.91175	8.86161	-0.00814057	0.629748	0.670672
MYBL1	7.44565	7.32139	-0.0242796	0.380732	0.443077
NR1D1	9.38512	9.06876	-0.0494711	3.02356e-05	0.000114257
C19orf28	13.0657	12.517	-0.0618904	2.52045e-05	9.68498e-05
C19orf29	9.27453	9.189	-0.0133658	0.238352	0.302311
ITGB1BP1	10.4977	10.2318	-0.0370182	5.13632e-06	2.24312e-05
ITGB1BP3	3.2689	2.10708	-0.633559	9.28978e-05	0.000315564
ITGB1BP2	1.69595	1.87771	0.146885	0.0508927	0.0830794
ZNF7	8.76076	8.60199	-0.0263868	0.0142496	0.0278741
ZNF2	7.30675	7.13597	-0.0341217	5.00801e-05	0.000180365
ZNF3	9.42352	9.26653	-0.0242381	0.0135559	0.0267003
CTCFL	4.91266	4.56134	-0.107046	0.0369048	0.0634232
PHLDA1	13.0308	12.6549	-0.0422344	5.00802e-05	0.000180365
RPL31	13.4183	13.155	-0.028583	0.000978301	0.00263822
ZNF8	6.75708	6.52982	-0.0493558	5.55217e-07	2.85515e-06
PCP4L1	1.09936	1.58091	0.52409	0.000155285	0.000504612
C11orf17	8.5683	8.56935	0.000176431	0.674079	0.710114
C11orf16	0.358385	0.349114	-0.0378086	0.516462	0.568654
ZAP70	5.439	7.46135	0.456096	2.28334e-19	3.50787e-18
C11orf10	10.4125	10.3585	-0.00750295	0.31431	0.379301
UFSP2	9.09199	9.0206	-0.0113727	0.10924	0.158734
OGFR	10.5411	10.6949	0.0208899	0.00298571	0.00708669
CDC5L	10.3407	10.1936	-0.020672	0.0211296	0.0391538
RAC2	8.41155	10.3173	0.294621	7.41035e-24	1.71426e-22
RAC3	8.50919	7.7766	-0.129882	4.82749e-07	2.49859e-06
RAC1	12.6662	12.6369	-0.00334915	0.344219	0.40781
SBDS	10.8965	10.8276	-0.00914988	0.126507	0.179414
MRPS18A	9.85854	9.7115	-0.0216795	0.00697196	0.0149158
CPLX3	1.15358	1.00702	-0.196025	0.149622	0.205443
ORC3L	8.65856	8.6706	0.0020039	0.6684	0.704783
CPLX1	4.00037	4.33996	0.117548	0.000982378	0.00264877
AP2A2	10.6501	10.7614	0.0149986	0.00987458	0.0202178
LOC389333	4.22016	4.87735	0.208801	8.70249e-10	6.11127e-09
LILRB3	5.44724	7.06572	0.375311	7.73065e-29	3.13986e-27
CADPS	5.95938	5.94122	-0.00440188	0.79507	0.816924
FIGNL1	8.43023	8.22916	-0.0348275	0.0218141	0.0402912
PBX3	7.63912	8.17028	0.0969788	2.75749e-09	1.84705e-08
PBX1	6.26669	7.37482	0.234903	1.38686e-11	1.14759e-10
AIRE	0.260919	0.758734	1.53999	2.57369e-09	1.72828e-08
MFSD11	8.76805	8.87937	0.0182011	0.0548388	0.0886508
NSUN2	10.7752	10.6616	-0.0152932	0.00103825	0.00278111
NSUN5	9.93236	9.69429	-0.0350011	0.00064498	0.00182119
NSUN4	9.29997	9.07735	-0.0349553	4.79026e-09	3.13241e-08
NSUN7	2.19587	2.47591	0.173166	0.0025825	0.00623723
NSUN6	6.88067	6.85223	-0.00597613	0.901758	0.9132
TUBG2	8.63236	8.49261	-0.0235463	0.0111321	0.0224754
PTCH2	3.37169	4.18345	0.31122	6.70155e-11	5.17514e-10
PRDM9	0.877868	0.582419	-0.591946	0.00120566	0.00317188
SGK269	10.1615	10.3123	0.0212496	0.0121633	0.0243083
FAM108B1	8.54759	8.3743	-0.0295487	0.0129913	0.0257631
TBC1D1	9.97083	10.3881	0.0591485	2.09387e-10	1.55888e-09
ZXDA	5.11751	5.2757	0.0439224	0.0463501	0.0768666
PAMR1	4.0846	5.30263	0.376511	4.44163e-17	5.69913e-16
RAD9A	8.05794	8.05971	0.000315622	0.663023	0.700195
ERGIC2	9.17153	9.15452	-0.00267795	0.701014	0.734028
CDR2L	7.53008	7.93119	0.0748734	0.00337826	0.00791251
ERGIC1	11.7042	11.737	0.00403632	0.483592	0.538779
CLEC14A	6.85405	8.01557	0.225849	2.32521e-37	4.17022e-35
PDF	7.72842	7.51256	-0.0408693	0.000394157	0.00117117
B3GAT3	10.5364	10.4517	-0.0116414	0.280571	0.345534
B3GAT2	1.97598	2.22754	0.172883	0.00318913	0.0075203
B3GAT1	4.44105	4.96248	0.160159	0.00622731	0.0135055
FAM66E	0.815558	0.789973	-0.0459848	0.85006	0.866121
FAM66C	3.69554	3.82263	0.0487777	0.304854	0.369847
PER1	10.0481	9.93927	-0.015704	0.138114	0.192657
CPPED1	9.85749	9.84427	-0.00193563	0.586175	0.63143
UXT	9.92701	9.9216	-0.000787103	0.988815	0.990118
CALM2	12.7936	12.8489	0.00621748	0.231903	0.295942
CALM3	12.5725	12.6576	0.00973106	0.057702	0.0925854
SPG21	11.3317	11.2103	-0.0155416	0.00156292	0.00399862
CALM1	12.7415	12.8953	0.0173117	0.0189087	0.0355417
GSDMA	2.68511	3.80088	0.501353	6.09901e-10	4.35192e-09
GSDMB	4.28111	4.82001	0.171052	0.000711554	0.00198355
GSDMC	1.78967	2.4845	0.473258	1.03665e-07	5.8264e-07
GSDMD	10.1089	10.622	0.0714322	8.57017e-08	4.86303e-07
HRH4	1.30234	1.12035	-0.217165	0.04133	0.0697514
DLGAP2	1.08347	1.36596	0.33425	0.00613638	0.0133336
DLGAP3	3.07428	3.14401	0.0323576	0.153308	0.209656
DLGAP1	5.92044	5.22535	-0.180178	0.00422889	0.00961017
DLGAP4	11.5545	11.5439	-0.00132458	0.686065	0.721027
DLGAP5	8.4498	8.22275	-0.0392966	0.0524731	0.0853451
MBNL2	10.4533	10.2763	-0.0246344	0.145613	0.200975
MBNL3	5.24331	5.70043	0.120594	0.0025033	0.00606429
PLK3	8.80355	8.98319	0.029142	0.039815	0.0676092
A1BG	7.94577	7.71569	-0.0423929	0.00532043	0.0117576
TTC8	8.76453	8.47861	-0.047848	4.28652e-05	0.000156858
PLK2	10.404	10.4845	0.0111266	0.578696	0.625103
ZNF720	7.55498	7.6016	0.00887529	0.656819	0.69459
OIP5	6.19504	5.9227	-0.0648589	0.000947564	0.00256269
CLCN3	10.9868	10.6612	-0.0434056	4.11702e-05	0.000151314
CLCN2	7.41321	7.22619	-0.0368636	0.0691042	0.107635
CLCN1	0.658224	1.03673	0.655392	3.93879e-08	2.32941e-07
HRH1	5.35641	6.55545	0.291427	1.40784e-20	2.37296e-19
CLCN7	12.9978	12.5188	-0.0541723	1.44307e-07	7.96208e-07
CLCN6	9.43286	9.2745	-0.0244255	0.00308558	0.00729769
CLCN5	9.48103	9.42391	-0.00871678	0.588589	0.633816
CLCN4	5.73048	6.85835	0.259207	1.32214e-06	6.36814e-06
FBXL19	9.40797	9.31381	-0.0145116	0.142726	0.197845
BRD8	10.0086	9.8401	-0.0244973	0.00259166	0.00625556
BRD9	9.96159	9.91725	-0.00643489	0.134935	0.189015
FBXL18	9.62315	9.49398	-0.0194966	0.0980894	0.145093
BRD4	11.2362	11.1675	-0.00884219	0.232665	0.296392
BRD7	9.8599	9.85288	-0.0010276	0.733308	0.762346
BRD1	9.94683	9.81901	-0.0186595	0.00739923	0.015714
BRD2	12.5256	12.4641	-0.00710471	0.116216	0.167106
DNAJA2	10.2596	10.222	-0.00529048	0.269779	0.33436
DNAJA3	10.5883	10.3859	-0.0278506	2.32299e-06	1.07727e-05
DNAJA1	11.6524	11.6425	-0.00122179	0.959316	0.964513
DNAJA4	10.5576	10.2044	-0.0491015	0.0018453	0.00462833
GLG1	12.0265	12.2864	0.030855	4.85809e-06	2.12918e-05
LOC643387	5.46842	5.47289	0.0011786	0.414168	0.474142
PTPN12	10.9372	10.9696	0.00426594	0.32224	0.386882
PTPN11	11.3519	11.2644	-0.0111612	0.305038	0.370042
LOC100192379	0.224114	0.695702	1.63424	6.04868e-10	4.31794e-09
LOC100192378	0.540864	1.19116	1.13903	2.16045e-10	1.6062e-09
MYCBP	8.89137	8.86136	-0.00487761	0.740061	0.768316
PTPN14	8.24987	8.11846	-0.0231654	0.244611	0.308777
GALR3	0.497682	0.359915	-0.467566	0.0196877	0.036798
GALR2	1.12559	1.31447	0.223801	0.0214389	0.0396809
SETD1B	9.79106	9.87536	0.0123683	0.0328163	0.0572288
LYAR	9.02906	8.86193	-0.0269551	0.000714588	0.00199097
C8orf30A	10.1985	10.0802	-0.0168379	0.315998	0.38082
CH25H	3.78439	5.26947	0.477597	1.38817e-23	3.12085e-22
C16orf74	5.6887	5.43799	-0.0650252	0.0896189	0.134281
C16orf75	8.07259	7.99738	-0.0135042	0.571262	0.618551
MRPL27	9.7345	9.53932	-0.0292193	0.000877652	0.00239063
CSF2RA	6.15435	7.66969	0.317562	4.92913e-16	5.82374e-15
DMD	8.07125	8.12	0.00868611	0.635013	0.675333
C16orf71	2.82604	2.89486	0.0347116	0.543797	0.593632
C16orf72	9.7761	9.78805	0.0017624	0.732429	0.76168
C16orf73	1.89949	1.09996	-0.788157	0.000341062	0.00103048
LRFN4	8.87352	8.54424	-0.0545539	0.00131726	0.00343339
C16orf79	4.00849	4.08851	0.028517	0.222316	0.285925
GAB1	9.15606	9.02443	-0.0208901	0.0839569	0.127074
C2orf85	1.07172	2.30506	1.10488	1.89066e-14	1.96861e-13
C2orf84	1.55306	2.00132	0.365842	8.35071e-07	4.16024e-06
C2orf86	6.51368	6.22867	-0.0645492	2.12702e-05	8.30312e-05
C2orf89	4.44472	5.38492	0.276833	7.16921e-07	3.61335e-06
C2orf88	7.64518	7.56955	-0.0143432	0.519275	0.571041
NDRG3	10.0386	10.027	-0.00167058	0.739767	0.768111
NDRG4	5.24072	6.31112	0.268131	5.5547e-08	3.22298e-07
TBC1D9	8.36557	9.0426	0.112275	1.63513e-08	1.00384e-07
ZSCAN2	7.33545	7.50254	0.0324938	0.00230474	0.00563459
PRAP1	0.567487	0.513794	-0.143396	0.023716	0.0432927
CHD1L	10.6098	10.4441	-0.0227073	0.00137369	0.00356536
HOXA6	2.98688	3.13184	0.0683706	0.495986	0.550436
HOXA5	5.05505	5.20108	0.0410861	0.912867	0.923103
DNAJB13	0.792705	0.615427	-0.365197	0.0149851	0.0291379
DNAJB12	9.97567	10.0455	0.0100708	0.105417	0.154062
DNAJB11	10.6639	10.7284	0.00869882	0.118312	0.169722
HOXA4	5.66875	6.08545	0.102335	0.401158	0.461764
HLA-DQB1	9.46775	11.3544	0.262159	2.51077e-23	5.53548e-22
UPF0639	0.39269	0.559732	0.511347	0.0150149	0.0291815
DNAJB14	8.08969	7.98004	-0.0196886	0.190607	0.251589
RNF138	8.683	8.56372	-0.0199548	0.316186	0.381018
HOXA3	5.58526	6.23529	0.158832	0.00448495	0.0101143
ENOSF1	8.59231	8.36404	-0.0388454	0.00253896	0.0061423
HOXA2	2.79624	3.19271	0.191293	0.00541569	0.0119465
CISD2	9.32172	9.22468	-0.0150981	0.0288643	0.0512836
CISD3	9.68096	9.49834	-0.0274741	0.00259832	0.00627069
CISD1	8.29882	8.19471	-0.018213	0.130223	0.183607
CLNS1A	10.624	10.4489	-0.0239799	0.043562	0.0729324
HOXA1	5.62731	5.93369	0.0764834	0.359527	0.422527
FLJ44635	3.83747	4.08732	0.0909979	0.0783239	0.119729
R3HDML	0.550996	0.589959	0.0985736	0.999673	0.999815
TSHZ2	3.42996	5.32546	0.634718	3.55347e-32	2.32461e-30
TSHZ3	6.64278	7.70694	0.214371	2.91717e-14	2.99253e-13
MRC2	8.85848	10.7025	0.272814	8.0832e-32	4.94345e-30
FOXS1	4.18494	5.46194	0.384207	3.54078e-23	7.69999e-22
PABPC1P2	0.664953	0.524508	-0.342287	0.0466631	0.0772331
ZNF581	9.12156	8.76725	-0.0571548	1.54562e-06	7.37776e-06
MCOLN1	10.1015	10.019	-0.0118311	0.101863	0.149733
TIPARP	8.57036	8.75553	0.0308384	0.00431276	0.00977983
ZNF584	7.94421	7.75855	-0.0341164	2.81375e-05	0.000107217
ZNF587	9.17159	8.85286	-0.0510275	1.55721e-05	6.21896e-05
HAPLN4	2.9933	2.56986	-0.220045	0.114362	0.164945
ZNF589	8.50601	8.45464	-0.00874007	0.392048	0.453436
U2AF2	12.0119	11.8799	-0.0159476	0.00897774	0.0185938
THSD1	5.64858	6.37104	0.173641	2.71589e-10	1.99959e-09
SGK494	5.07365	4.95471	-0.0342236	0.454198	0.511313
TMEM115	10.5826	10.5068	-0.0103719	0.0965176	0.143073
ZFP161	8.20903	8.25106	0.00736773	0.384552	0.446611
?|26823	0.403179	0.371038	-0.119853	0.616418	0.658365
LPAR6	8.36689	9.08973	0.119546	2.89224e-08	1.73231e-07
LSM12	9.8721	9.78367	-0.0129818	0.0164171	0.0314662
PSD	5.08901	5.86947	0.205846	1.89092e-06	8.88252e-06
CAMKK2	10.066	10.1765	0.0157545	0.00637629	0.0137837
CAMKK1	7.14525	7.29338	0.0296043	0.68721	0.721851
P2RX2	0.379125	0.838582	1.14528	0.00155953	0.00399251
HOXA9	2.92233	3.75496	0.361682	3.64185e-10	2.65197e-09
LPAR5	5.35064	6.83143	0.352478	1.57127e-27	5.4523e-26
ZP3	7.28319	7.05561	-0.0457992	0.0242044	0.0440737
TMEM123	10.9197	11.1774	0.0336568	0.00134247	0.0034917
MTRF1L	7.89901	7.81543	-0.0153461	0.163768	0.22158
MYO1H	0.844558	0.978557	0.212458	0.0226686	0.0416334
MYO1G	6.37565	8.33849	0.387213	9.82036e-30	4.54355e-28
MYO1F	7.57736	9.40371	0.311535	8.41312e-37	1.32961e-34
MYO1E	10.74	10.7039	-0.00485928	0.347207	0.410527
MYO1D	12.0437	11.688	-0.0432529	0.00481893	0.0107837
MYO1C	12.3922	12.3385	-0.00626521	0.142407	0.197473
MYO1A	0.691516	1.48414	1.1018	3.18075e-18	4.46929e-17
GRN	13.6342	13.8421	0.0218327	0.0176802	0.0335526
LOC100128640	5.53054	5.05972	-0.128361	0.00147935	0.00381046
RPL36AL	11.3865	11.3135	-0.00928141	0.196073	0.25776
RAET1G	1.87835	2.14768	0.193317	0.0463432	0.0768666
KIAA0391	9.23412	9.09893	-0.021277	0.00156292	0.00399862
CHMP7	10.1469	10.3238	0.0249305	0.00116849	0.003088
CHMP6	9.30544	9.3063	0.000133371	0.9033	0.914645
BCR	9.97987	10.2576	0.0396051	0.00627173	0.0135907
OR52N4	0.408229	1.03513	1.34237	2.17601e-12	1.92643e-11
CTPS2	8.82059	8.69789	-0.0202103	0.00638384	0.0137944
NDC80	8.08829	7.95639	-0.0237205	0.137391	0.19185
HOXA13	3.6618	3.5979	-0.0253975	0.709088	0.741005
HOXA11	6.02306	5.88207	-0.0341736	0.182172	0.242238
HOXA10	6.74844	7.14939	0.0832667	0.470562	0.526762
PPIAL4C	5.31098	5.19378	-0.0321939	0.0206126	0.0383114
KRTAP19-1	2.63703	1.92901	-0.451051	2.25343e-05	8.7559e-05
FAM188A	8.62452	8.54796	-0.0128633	0.327022	0.391446
FAM160B1	8.86957	8.91413	0.00723069	0.29505	0.36006
RAD54B	7.23654	7.0009	-0.0477588	0.00417727	0.00951042
TSSK4	2.8046	2.86613	0.0313115	0.353434	0.416655
GALNTL6	2.32519	1.96507	-0.242767	0.212613	0.275666
GALNTL1	4.05921	5.69237	0.48783	5.40524e-21	9.51251e-20
LSM11	7.63876	7.40038	-0.0457394	0.000591	0.00168546
ZNF323	6.04803	5.84855	-0.0483861	0.031997	0.0559344
GALNTL2	4.08138	5.33911	0.387544	3.67639e-14	3.74968e-13
SF3B1	12.3413	12.3504	0.00106327	0.456314	0.513225
TUSC2	9.24834	9.26287	0.00226411	0.610787	0.653662
SRI	10.4544	10.5272	0.01002	0.187199	0.247972
SUN1	11.1759	11.0049	-0.0222538	0.0017948	0.00451585
SRL	2.01754	3.17353	0.653493	2.56621e-25	6.95447e-24
SRM	11.8681	11.734	-0.0164011	0.0666403	0.10447
SRR	7.61419	7.72639	0.0211043	0.218358	0.281879
LGALS9	8.9139	10.4907	0.234981	7.3997e-29	3.01311e-27
LGALS8	9.52408	9.4292	-0.0144443	0.0170745	0.0325425
LGALS3	12.9929	12.7254	-0.0300158	0.000442092	0.00129766
LGALS2	2.49517	4.76936	0.934658	6.75483e-26	1.94974e-24
LGALS1	13.4366	13.5813	0.0154586	0.387326	0.448918
LGALS7	1.96754	1.82513	-0.108391	0.0481201	0.0792339
LGALS4	0.889827	1.1463	0.365384	0.00995228	0.0203544
RNF114	11.2218	11.1517	-0.00905235	0.0562302	0.0905423
AKIRIN2	9.17225	9.41289	0.037362	1.59139e-06	7.57356e-06
AKIRIN1	10.3139	10.2436	-0.00986564	0.0787205	0.120266
EIF2AK1	12.0416	11.9159	-0.0151433	0.0234073	0.0427834
ERCC6L	6.71036	6.52821	-0.0397034	0.0234073	0.0427834
EIF2AK3	9.13823	9.33963	0.0314519	0.000100345	0.000338484
EIF2AK2	8.75636	8.70301	-0.0088169	0.827378	0.84636
EIF2AK4	10.6111	10.5905	-0.00279774	0.449516	0.507008
SMS	11.1184	10.8942	-0.029399	0.00157131	0.00401556
NMB	7.07518	7.01576	-0.012166	0.238973	0.302905
EREG	1.79883	2.08339	0.211872	0.163964	0.221815
AVPI1	9.47824	8.99705	-0.0751673	9.62403e-05	0.000325878
TRNT1	8.1131	7.96139	-0.0272334	0.102353	0.150259
ASAP1	11.291	11.1918	-0.0127228	0.196612	0.258341
ASAP2	10.3028	10.2185	-0.0118408	0.490179	0.544636
ASAP3	8.04441	8.53074	0.084683	0.000286403	0.000879656
OCRL	9.9324	9.64164	-0.0428632	1.49593e-07	8.24517e-07
VSIG10L	6.54031	6.69077	0.0328146	0.603165	0.646894
PLAUR	8.78561	9.83884	0.163346	2.87772e-12	2.5197e-11
XIST	5.02673	5.90325	0.231888	0.115071	0.165832
TBX2	10.692	10.1956	-0.0685833	0.000220515	0.000693843
LRRC26	0.584032	0.766914	0.393019	0.00372922	0.00863444
KIAA1524	7.65264	7.44436	-0.0398099	0.123348	0.175793
LRRC24	4.16593	4.04825	-0.0413383	0.377145	0.43964
KIAA1522	9.2113	8.97396	-0.0376606	0.0124476	0.0248082
KIAA1033	9.84091	9.78833	-0.00772934	0.550277	0.599394
LOX	7.35812	8.42348	0.19508	9.46738e-14	9.35717e-13
LPGAT1	10.9236	10.682	-0.0322702	0.00313665	0.00740968
LRRC29	5.90404	5.95602	0.0126474	0.664437	0.701484
KIAA1529	5.90549	5.71125	-0.0482479	0.0339476	0.0589311
SH3D20	1.65274	2.26505	0.454686	6.59782e-09	4.24312e-08
GCNT4	2.37679	3.30599	0.476066	2.47279e-09	1.66403e-08
GCNT7	0.423659	0.377502	-0.166419	0.229471	0.293553
PRKX	7.97527	8.4879	0.0898736	3.31523e-05	0.000123987
C14orf138	6.62042	6.56315	-0.0125354	0.548978	0.598265
C14orf139	6.91739	7.57016	0.130095	7.47703e-07	3.76019e-06
GCNT2	9.73117	8.94039	-0.122275	3.16127e-08	1.88778e-07
C14orf135	9.92936	9.68727	-0.0356102	4.70816e-05	0.000170451
LOC440957	7.64883	7.3748	-0.052635	0.00447951	0.0101049
ZNF165	4.22124	4.00226	-0.0768537	0.0102023	0.020806
LPCAT4	8.56222	8.80254	0.0399351	0.00124082	0.00325274
LPCAT2	9.26116	9.35711	0.01487	0.630855	0.671672
LPCAT3	9.51443	9.78125	0.0399027	8.6801e-05	0.000297194
SPNS1	10.934	10.7605	-0.023068	0.00100717	0.00270556
MID1IP1	9.39953	9.5271	0.0194483	0.763704	0.788911
PIGA	8.36448	8.11609	-0.043491	0.00721213	0.0153739
PIGB	8.27971	8.12834	-0.0266202	0.00131013	0.00341706
PIGC	9.57592	9.42504	-0.0229124	0.00374686	0.00867025
PIGF	8.19831	8.10089	-0.0172465	0.024278	0.0441624
CALCRL	6.31003	7.66427	0.280502	5.08796e-25	1.33356e-23
PIGH	8.77188	8.60198	-0.0282181	0.00203117	0.00503674
TBC1D3	7.84671	7.67312	-0.0322744	0.0173292	0.0329689
MGC70857	8.77512	8.65772	-0.0194306	0.215747	0.279005
PIGK	9.6543	9.65416	-2.09913e-05	0.855699	0.8712
PIGL	5.74914	5.69671	-0.0132191	0.428787	0.488181
PIGM	9.18773	8.98929	-0.0315021	0.00173865	0.00439327
PIGN	9.11048	8.99025	-0.0191656	0.0427578	0.0718118
PIGO	9.57783	9.45116	-0.0192073	0.0434002	0.0727224
PIGP	8.21865	8.05581	-0.0288717	0.00605996	0.0131856
C20orf186	0.513893	0.906545	0.81891	0.00099945	0.00268799
PIGS	10.4766	10.4721	-0.000618808	0.56994	0.617441
ILKAP	9.31352	9.14289	-0.0266759	0.00200473	0.00497814
PIGU	9.57268	9.45157	-0.0183697	0.015316	0.0296729
PIGV	8.3997	8.24736	-0.0264057	0.00270699	0.00650346
PIGW	8.35496	8.04628	-0.054311	2.41378e-08	1.45611e-07
PIGX	8.98393	8.89603	-0.0141851	0.05618	0.0904706
PIGY	11.2415	10.9111	-0.0430371	1.96153e-06	9.19527e-06
PIGZ	6.60201	6.54766	-0.0119246	0.188243	0.249024
TMEM80	7.54829	7.60371	0.0105532	0.445093	0.502801
NDFIP2	9.4732	9.36819	-0.0160812	0.0773394	0.118491
RHPN1	7.69899	7.58895	-0.0207685	0.48749	0.541949
INPPL1	11.6294	11.6022	-0.00338024	0.318259	0.382995
OLR1	4.47277	6.21486	0.474552	3.29345e-17	4.28794e-16
RHPN2	7.82782	7.68415	-0.0267257	0.207068	0.269638
SRRM1	10.8236	10.7332	-0.0120912	0.006739	0.0144834
ITGAD	2.10619	3.90447	0.890496	1.3359e-20	2.26126e-19
MGST2	8.10435	8.74905	0.11043	2.78971e-05	0.000106377
SRRM2	13.4204	13.3828	-0.00404849	0.194729	0.256077
ITGAE	7.70075	8.09168	0.0714409	9.80128e-07	4.8242e-06
PDK1	8.47229	8.54539	0.012393	0.429469	0.488853
SEPX1	8.73051	8.84379	0.0185991	0.139987	0.194759
PDK2	9.60763	9.54402	-0.0095826	0.353232	0.416509
EBP	9.39164	9.25265	-0.0215103	0.00573042	0.0125627
PDK4	7.37545	8.56995	0.216555	5.84048e-08	3.38142e-07
SUN3	1.23092	0.980182	-0.328618	0.00961706	0.0197437
LNPEP	7.26231	7.54132	0.0543885	0.00474347	0.0106357
MYO5C	5.51959	5.8742	0.0898303	0.0294398	0.0521494
ZNF292	8.76164	8.87829	0.0190798	0.0279914	0.0499329
SEC61A1	13.2687	13.3463	0.00841738	0.067162	0.105174
SEC61A2	6.89538	6.78379	-0.0235375	0.169378	0.227806
ALPL	6.69727	8.04154	0.263897	7.94299e-23	1.67264e-21
PTGS2	4.85894	5.52638	0.185694	0.00243334	0.00591098
PECR	7.11801	7.07877	-0.00797366	0.0382274	0.0653095
DDHD2	9.51435	9.56344	0.00742462	0.499285	0.553289
TBC1D5	10.4924	10.5525	0.00823559	0.361367	0.424222
NAPRT1	9.95802	9.88599	-0.0104738	0.615709	0.657783
MGST3	11.0583	10.8157	-0.0320045	0.00050561	0.00146206
ZYG11A	1.51131	1.65084	0.127404	0.0592755	0.0947577
ORC2L	8.25788	8.21475	-0.00755505	0.563085	0.611302
OGFRL1	6.97735	7.47801	0.0999767	1.68011e-07	9.19369e-07
PUF60	12.369	12.2232	-0.0171019	0.0418876	0.0705507
SV2B	4.64879	5.7906	0.316858	1.04138e-08	6.54429e-08
ZFAND1	8.5335	8.30307	-0.0394942	0.00999776	0.0204359
MYO5B	6.09718	7.36734	0.273	5.18414e-06	2.26091e-05
PECI	9.79754	9.68024	-0.017376	0.0010717	0.00285967
PPID	9.51897	9.3579	-0.0246198	0.000243907	0.000759804
PLVAP	10.168	11.1115	0.128015	3.49983e-25	9.38896e-24
SLC39A13	10.4367	10.4081	-0.00395746	0.530698	0.581441
SLC39A10	9.29751	9.16126	-0.0212975	0.138632	0.193144
SLC39A11	8.98893	8.87458	-0.0184705	0.131314	0.184884
LOC96610	11.7597	13.6278	0.2127	7.28495e-12	6.17866e-11
SLC39A14	11.175	11.0499	-0.0162409	0.103174	0.151269
SCN2B	1.18106	1.88897	0.677523	1.77979e-07	9.69589e-07
CEP120	8.16734	8.35589	0.0329276	0.0011862	0.00312858
MTMR10	9.78654	9.67894	-0.0159494	0.233275	0.297051
EIF1AX	10.3223	10.1523	-0.0239522	0.0371874	0.0638195
NTRK2	5.4592	6.70978	0.297576	1.87695e-09	1.27707e-08
NTRK3	1.95025	3.1004	0.668795	4.61329e-16	5.47082e-15
ARHGAP23	9.21949	9.74435	0.0798798	1.37088e-05	5.53275e-05
ARHGAP22	5.40761	6.75438	0.320833	2.56095e-21	4.65579e-20
ARHGAP21	10.464	10.4432	-0.00286724	0.665285	0.702194
ARHGAP20	5.82755	6.5896	0.177301	7.72293e-05	0.000267404
ARHGAP27	7.21404	8.40936	0.221188	7.30172e-26	2.10379e-24
ARHGAP26	8.29013	8.58585	0.0505673	0.000291629	0.000894672
ARHGAP25	6.9361	8.72331	0.330752	9.76111e-31	5.15917e-29
ARHGAP24	7.94477	8.25619	0.055471	0.151522	0.207623
NARFL	9.31783	9.15366	-0.0256445	0.0114711	0.0230723
ARHGAP29	7.76848	8.24837	0.0864764	0.000316269	0.000962862
ARHGAP28	6.10177	6.77295	0.150556	0.000650532	0.00183621
NFKBIL2	9.42821	9.08687	-0.0532014	0.000760496	0.00210309
LOC150197	3.3518	2.87604	-0.220854	0.00174963	0.00441823
PCGF1	8.09891	7.99632	-0.0183928	0.0154149	0.0298282
SYDE1	10.4467	10.0823	-0.051224	1.30925e-06	6.31369e-06
DDIT3	9.19057	8.91293	-0.0442542	0.000680892	0.00190908
DDIT4	11.2332	11.1789	-0.00699079	0.579229	0.625425
NFKBIL1	9.52069	9.19767	-0.0497974	1.11663e-06	5.44232e-06
SLCO4C1	1.58341	1.89337	0.257925	0.000713911	0.00198943
COL19A1	3.58444	4.47753	0.320955	0.00145546	0.00375679
NKRF	9.00091	8.71203	-0.0470609	1.77091e-07	9.6541e-07
PCGF2	10.6213	10.3875	-0.0321226	0.00161169	0.00410759
TMEM84	5.20627	4.85075	-0.102042	0.168531	0.226843
SMAD2	10.8527	10.7353	-0.0156858	0.000513003	0.00148156
MYSM1	6.66732	6.34721	-0.0709839	0.00936341	0.0192651
ATG2A	10.1801	10.0326	-0.0210627	0.0512064	0.0835231
PPPDE1	10.3295	10.1539	-0.0247431	0.00129775	0.00338808
PPPDE2	8.58478	8.54112	-0.00735675	0.613519	0.655927
BMP7	5.27661	5.76619	0.128007	0.100241	0.147746
C1orf38	8.87287	9.66838	0.123874	5.13709e-11	4.00577e-10
BMP4	5.0253	5.8517	0.219646	1.12325e-06	5.46793e-06
BMP3	0.451316	0.874639	0.954549	0.00058406	0.00166716
BMP2	4.1488	5.21488	0.32994	2.77724e-09	1.85871e-08
BMP1	10.2086	10.4217	0.0298044	0.0125712	0.0250265
GPR4	6.3067	7.10281	0.171503	4.31095e-17	5.54484e-16
C1orf31	8.55144	8.24316	-0.0529694	5.20338e-06	2.26868e-05
RLIM	10.4852	10.37	-0.0159413	0.0978522	0.14481
PCGF6	7.00803	6.90509	-0.0213484	0.207348	0.269893
C1orf35	8.49006	8.24711	-0.0418857	0.000231227	0.000724973
SSFA2	11.3884	11.3431	-0.00575779	0.786671	0.809336
FEM1C	9.16872	9.06413	-0.0165516	0.0985648	0.145702
TERF2	9.10864	9.19322	0.013334	0.199189	0.261104
TERF1	8.88104	8.92203	0.00664353	0.0999221	0.147326
ASF1B	9.00668	8.89224	-0.018448	0.163415	0.221223
LOC344595	7.26114	7.03479	-0.0456894	0.0185753	0.0350057
NDUFAF1	8.19083	8.23367	0.00752537	0.457964	0.514681
FEM1A	10.2474	10.1004	-0.0208523	0.00158184	0.0040386
GOLGA8A	9.14529	8.68425	-0.0746289	0.00725428	0.0154494
GOLGA8B	7.99046	7.47562	-0.0960852	0.00108506	0.00289097
2021-03-10	1.30764	1.35598	0.0523706	0.388702	0.450251
LOC100125556	6.02471	5.80217	-0.054297	0.00666817	0.0143543
PTOV1	11.1778	11.0994	-0.0101532	0.409067	0.469244
RASSF7	7.73326	7.66909	-0.012022	0.645598	0.684765
LPPR5	2.46002	2.14485	-0.197796	0.0713729	0.110564
LPPR4	5.30621	6.16074	0.215423	2.19757e-07	1.18106e-06
PMS2L4	5.35721	5.24602	-0.0302572	0.0359644	0.0619939
RSAD2	5.92397	7.46778	0.334116	2.65612e-16	3.21433e-15
RSAD1	10.0039	9.76705	-0.0345668	1.08195e-06	5.29433e-06
ATP5C1	11.5409	11.3373	-0.0256756	0.000162349	0.000525109
NFS1	9.29121	9.03993	-0.0395557	2.81673e-06	1.28422e-05
CHD3	11.7981	11.8666	0.00835412	0.323765	0.388275
CHD2	10.7273	10.7981	0.00948406	0.0639133	0.100749
CHD5	1.65124	1.36442	-0.275262	0.0142286	0.0278432
CHD4	13.1244	13.0217	-0.0113263	0.0157821	0.0304392
CHD7	9.91881	9.73457	-0.0270508	0.0280749	0.0500538
CHD6	10.3438	10.2302	-0.0159314	0.166019	0.224101
CHD9	9.67625	9.71082	0.00514564	0.50077	0.554742
CHD8	10.8298	10.7843	-0.00607052	0.39291	0.454268
SGCA	2.57532	2.85164	0.14704	0.115674	0.166477
LOC121838	0.778013	0.939054	0.271415	0.0772953	0.118451
CAP1	13.034	13.121	0.00959865	0.131713	0.185282
CAP2	7.8731	7.15376	-0.13823	0.000198017	0.000628504
LOC283050	3.68607	4.07159	0.143508	0.00520021	0.0115318
NPC2	12.2991	12.4403	0.0164659	0.0222887	0.0410207
NPC1	11.4542	11.1781	-0.0352008	0.000159834	0.000517708
SKIV2L	10.6637	10.565	-0.0134109	0.0184395	0.034795
TNFSF12-TNFSF13	5.65726	7.26656	0.361171	1.48858e-18	2.13868e-17
C3orf59	5.82166	6.1885	0.0881595	0.00747704	0.0158518
PRKCB	6.56766	8.10457	0.303355	2.12555e-13	2.04017e-12
RAB3GAP2	10.1839	10.0171	-0.0238245	0.0315324	0.0552796
IL4R	8.76168	9.76882	0.156976	2.29728e-22	4.62412e-21
BHLHA15	1.53957	2.44307	0.666172	1.55953e-08	9.59276e-08
PIKFYVE	9.862	9.79489	-0.00985127	0.55784	0.606432
C3orf50	1.24875	1.018	-0.294754	0.0775577	0.118773
C3orf52	5.54267	5.72086	0.0456513	0.441388	0.499464
C3orf55	2.58944	2.64146	0.0286912	0.364814	0.427702
C3orf57	1.28248	2.01795	0.65396	4.5328e-07	2.35446e-06
CAPS	7.32393	7.65596	0.0639651	0.00971979	0.0199316
DYNC1LI1	9.60427	9.53575	-0.0103291	0.111761	0.161764
DYNC1LI2	11.2927	11.1786	-0.0146504	0.0151525	0.0293989
TRPC1	5.80931	5.87637	0.0165585	0.868247	0.882905
EFHC2	1.81833	2.30231	0.340472	0.000517453	0.0014936
EFHC1	8.2401	8.04425	-0.034704	0.0377941	0.06468
CAPG	10.5095	11.4196	0.119812	1.42796e-05	5.74134e-05
TPRKB	7.80309	7.64689	-0.0291711	0.0423603	0.0712718
ETHE1	9.11878	9.25997	0.0221681	0.0701226	0.108923
PRDM16	3.16685	4.21639	0.412963	5.06494e-12	4.36301e-11
ABCG1	7.26555	8.68803	0.257956	9.96197e-25	2.5002e-23
ABCG2	5.16166	5.83343	0.176509	4.66118e-05	0.00016898
ABCG4	2.04432	2.35025	0.201189	0.00872318	0.0181419
ABCG5	2.56542	2.08133	-0.301692	0.00531098	0.0117432
PRDM10	7.49171	7.48121	-0.00202317	0.928635	0.937503
PLSCR1	9.78736	9.90463	0.0171837	0.215603	0.278909
MPO	1.67249	2.62325	0.649359	4.23637e-17	5.4533e-16
HNF4G	1.97274	2.45556	0.31585	0.0297913	0.0526844
ELP2	10.3986	10.1137	-0.0400805	2.74775e-08	1.64762e-07
PRKCZ	8.45753	8.42896	-0.00488022	0.600454	0.644505
SPC25	6.98247	6.83361	-0.0310881	0.147781	0.203457
TARS2	9.97293	9.69411	-0.0409087	3.45244e-07	1.81696e-06
POLRMT	10.3615	10.1728	-0.0265174	0.00546277	0.0120388
MPZ	8.44436	8.83468	0.0651896	0.263909	0.32841
SRBD1	8.45398	8.57447	0.0204165	0.122969	0.175316
MCPH1	8.43295	8.48204	0.00837516	0.371492	0.434192
GRPEL1	9.69689	9.45462	-0.0365031	7.79749e-07	3.90658e-06
GRPEL2	8.35316	8.14458	-0.0364807	0.00460136	0.0103534
PLRG1	9.81452	9.70764	-0.0157971	0.00252918	0.00612051
SGSM1	2.0583	2.77375	0.430386	1.27801e-08	7.94689e-08
SF3B14	10.3398	10.1504	-0.0266724	4.13829e-06	1.83436e-05
KRIT1	9.32388	9.17732	-0.0228575	0.0477777	0.0787594
LRRC27	6.6203	6.70427	0.0181835	0.387754	0.449381
ASPHD1	6.7051	6.44956	-0.0560575	0.148545	0.204245
GADL1	1.43145	1.01235	-0.499768	0.00209325	0.0051738
HLX	7.86576	8.14902	0.0510407	0.0075819	0.0160507
QRSL1	8.39876	8.46203	0.0108275	0.304487	0.369458
VOPP1	8.17883	9.65001	0.238637	1.44118e-26	4.46683e-25
FCER1G	8.31496	10.0069	0.267216	1.54467e-27	5.38339e-26
AKR1B10	1.69276	1.77927	0.0719078	0.197841	0.259685
BTG3	9.15527	8.93544	-0.0350627	0.00366395	0.00849811
BTG2	8.85642	10.0211	0.178251	1.56389e-24	3.84043e-23
FAHD1	9.58364	9.2269	-0.0547267	8.86531e-11	6.8e-10
ZNF592	10.303	10.4351	0.0183812	0.01079	0.0218649
SLA2	4.20619	6.48155	0.623825	4.14229e-27	1.38036e-25
SNORA67	0.472309	0.3785	-0.319439	0.212094	0.275105
C4orf36	1.69095	1.79734	0.0880258	0.172408	0.231259
C4orf34	7.65411	8.04246	0.0714019	1.77462e-07	9.67105e-07
C4orf32	6.16818	6.99027	0.180503	2.05857e-13	1.97826e-12
C4orf33	6.82813	6.88196	0.0113284	0.51148	0.564297
C4orf31	1.82749	2.65833	0.540662	2.59736e-08	1.56154e-07
SRD5A3	8.9931	8.83996	-0.024779	0.00481892	0.0107837
SRD5A2	1.00595	0.835356	-0.268089	0.263319	0.327881
SRD5A1	8.19779	8.09703	-0.017842	0.0467358	0.0773215
ZFP1	7.52657	7.43199	-0.0182435	0.178248	0.237892
C4orf38	3.36786	3.35184	-0.00688161	0.53787	0.588168
C4orf39	2.89505	3.0944	0.0960728	0.20204	0.264245
HELLS	7.12919	6.83007	-0.0618374	0.0135412	0.0266844
ZCCHC3	9.81334	9.68813	-0.0185269	0.0170024	0.0324437
FAM49A	4.00123	6.03696	0.593379	4.49511e-37	7.28391e-35
FAM49B	10.001	10.2352	0.0333962	1.97696e-05	7.7648e-05
SLC6A20	0.945333	1.25687	0.410935	0.00151687	0.00389704
ZFP36L2	10.9748	11.4127	0.0564485	4.56325e-12	3.94575e-11
GGA1	11.0093	10.856	-0.0202207	0.0099304	0.0203139
GGA3	10.0941	10.0369	-0.00819908	0.228876	0.29304
C15orf48	4.8654	6.08747	0.323286	5.79253e-11	4.49491e-10
C10orf90	8.40295	7.75649	-0.115492	1.31131e-05	5.30977e-05
C10orf91	1.2482	1.24983	0.00188571	0.632915	0.673596
C10orf93	1.21864	0.828474	-0.556744	0.0384496	0.0656399
C15orf40	7.94618	7.85469	-0.0167077	0.14072	0.195489
C15orf41	7.54782	7.33263	-0.0417292	7.18808e-05	0.00025057
SLC12A6	8.41109	8.89356	0.0804694	3.54367e-10	2.58283e-09
FHOD1	9.88329	9.83943	-0.00641717	0.29541	0.360389
FHOD3	8.66218	8.09891	-0.0970031	0.000294718	0.000903109
ADH6	0.44216	0.500687	0.179338	0.78717	0.80964
ADH5	11.2397	11.0988	-0.0182009	0.000433742	0.00127691
C4orf6	1.60914	1.38605	-0.215309	0.160789	0.218408
C4orf7	4.77523	6.23611	0.385075	6.61173e-05	0.000232664
NRL	4.74116	4.78227	0.0124563	0.38861	0.450178
GJC2	3.90147	4.48188	0.200086	5.45203e-07	2.80636e-06
C4orf3	11.1587	11.2724	0.0146329	0.237578	0.301592
GJC1	9.4825	9.18546	-0.0459154	0.000238758	0.000745511
PFKFB1	1.23507	1.42295	0.204295	0.0034354	0.00803102
SPRYD3	10.182	10.3177	0.0190893	0.0314095	0.0551004
PRKACA	11.2145	11.3231	0.0138919	0.00341656	0.00799285
ERICH1	8.13442	8.08516	-0.00876384	0.125832	0.178711
NUAK2	5.81012	7.13537	0.296419	3.488e-20	5.71616e-19
PRKACB	9.99394	10.2501	0.0365105	0.00379836	0.00877161
PSMB7	11.6147	11.286	-0.0414215	1.07359e-07	6.02342e-07
PSMB6	10.7301	10.8465	0.0155602	0.0336536	0.0585161
PSMB5	11.3173	11.1679	-0.0191675	0.00788621	0.0166332
C14orf119	9.98595	9.89063	-0.013838	0.0127937	0.0254124
PSMB3	11.006	11.0409	0.00456678	0.308355	0.373215
PSMB2	11.2539	11.2405	-0.0017164	0.69813	0.731588
PSMB1	10.9824	11.0754	0.0121611	0.0850091	0.128362
LOC100128842	4.18219	3.93199	-0.088999	0.0682747	0.106582
TNFSF10	7.00468	9.03363	0.366987	2.54483e-35	2.78223e-33
PFKFB2	10.2591	9.88872	-0.0530421	0.00143816	0.00371454
HDHD2	9.3237	9.24798	-0.0117651	0.197966	0.259798
LRRC23	7.80554	7.61469	-0.0357133	0.00864581	0.0179998
C20orf72	9.72583	9.46493	-0.0392285	1.46356e-06	7.0112e-06
PFKFB4	9.03619	8.80914	-0.0367129	0.0738787	0.113882
PNMA1	10.0869	10.0675	-0.00278613	0.319961	0.384551
PPAPDC1A	4.83046	4.67189	-0.0481556	0.463167	0.519764
TDGF1	0.272305	0.716108	1.39496	1.41584e-09	9.74545e-09
KLK1	1.91218	2.75613	0.527428	1.25171e-08	7.79246e-08
LOH3CR2A	3.96301	4.31702	0.123442	0.00132083	0.00344159
RMI1	7.43779	7.33859	-0.0193714	0.384978	0.446911
CORO6	3.2469	3.52156	0.117155	0.0739415	0.113957
CORO7	10.0548	10.38	0.0459179	1.17759e-06	5.71153e-06
KLHDC5	9.75014	9.55292	-0.0294811	0.000310631	0.000947685
KCNK9	1.98822	2.02067	0.0233581	0.842495	0.859456
SFRS9	11.0533	11.0765	0.0030179	0.390756	0.452172
KCNK4	0.97511	1.03835	0.0906584	0.307646	0.372612
KCNK5	5.93861	7.19209	0.276286	6.97336e-15	7.51071e-14
BDNFOS	4.85435	4.7724	-0.0245629	0.362187	0.425028
KCNK7	2.76856	2.9854	0.108789	0.598018	0.64228
FAM155B	3.84022	3.65934	-0.0696064	0.813442	0.833601
CRY1	8.34366	8.24727	-0.0167644	0.242564	0.306703
CRY2	8.87501	9.11799	0.0389663	1.18247e-05	4.8285e-05
FAM155A	1.92664	3.34599	0.796346	2.81727e-24	6.78269e-23
C9orf140	7.94445	7.80085	-0.0263149	0.0733144	0.113165
C9orf142	8.53528	8.64364	0.0182007	0.0652083	0.102477
GLTP	9.78978	10.0285	0.0347512	0.00102969	0.00276095
NACC2	6.88991	6.80988	-0.0168549	0.256002	0.320344
ACOT13	9.12415	9.06229	-0.00981351	0.272833	0.337646
VPS13A	8.47633	8.32865	-0.0253568	0.10592	0.154727
LOC100128788	3.07033	2.83746	-0.11379	0.00568953	0.0124851
VPS13C	9.88796	10.2284	0.0488395	2.97739e-05	0.000112645
VPS13B	9.40071	9.58796	0.0284533	0.00131726	0.00343339
BEX5	2.23434	2.86218	0.357265	0.00018736	0.000598606
BEX4	9.29978	9.24428	-0.00863547	0.151967	0.208143
BEX1	2.7892	2.89284	0.0526356	0.528914	0.579963
UBAP2	10.1635	9.87061	-0.0421837	1.3993e-06	6.72154e-06
TXLNG	7.23232	7.10099	-0.0264371	0.106595	0.155541
NUP160	10.2852	10.208	-0.0108725	0.161075	0.218704
ELTD1	6.73988	7.97953	0.243579	2.64932e-28	1.00927e-26
N4BP3	6.35896	6.43687	0.0175685	0.729207	0.758923
CRYM	3.80955	3.07287	-0.310032	0.000834573	0.00228734
TMEM163	5.12485	6.39571	0.319596	2.17021e-07	1.16793e-06
SULT1A3	8.56728	8.59277	0.00428657	0.665285	0.702194
ME2	9.76546	9.80211	0.00540433	0.463882	0.520417
EVI2A	6.66302	8.13197	0.287427	6.43536e-19	9.50243e-18
SERPINA5	5.83974	7.05019	0.271758	9.22943e-05	0.000313848
EVI2B	7.18721	9.00641	0.32552	9.89441e-31	5.21236e-29
FOXN3	9.96973	10.2154	0.0351175	0.00048543	0.00141112
SUGT1P1	1.91646	2.34217	0.289404	0.00134218	0.00349152
FAM27A	4.83872	4.68337	-0.0470798	0.189685	0.250641
NICN1	8.37744	8.39441	0.00292013	0.990679	0.991798
WDR1	13.1352	13.0467	-0.0097503	0.043562	0.0729324
COL14A1	7.64609	9.56003	0.322294	7.332e-28	2.70285e-26
ZNF799	5.88273	6.12423	0.0580431	0.024624	0.0446901
GRIN2B	0.918921	1.00701	0.132072	0.166522	0.224628
GRIN2C	3.88512	3.87423	-0.00405228	0.954352	0.960187
GNA14	3.45614	4.78735	0.470068	2.10599e-18	2.9934e-17
GNA15	6.08698	7.56142	0.31293	1.1588e-26	3.63395e-25
GNA12	10.7803	10.9532	0.0229553	0.00027207	0.000840484
GRIN2D	6.58869	6.9205	0.0708853	0.0216801	0.0400763
GNA11	9.24089	9.08015	-0.0253156	0.0205912	0.0382851
NOL9	7.90867	7.8916	-0.00311745	0.575505	0.622372
PRKAR1A	13.0548	12.9733	-0.0090301	0.035315	0.061026
ZFP64	9.01385	8.81709	-0.0318419	2.92186e-05	0.000110912
IFFO2	9.74897	9.98421	0.0343979	0.0152996	0.0296554
SH2B1	10.2112	10.1488	-0.00883751	0.194194	0.255605
IL6ST	8.92461	9.29435	0.0585662	0.0223115	0.0410579
SBF1	11.591	11.5333	-0.00719944	0.567299	0.615206
SBF2	9.57179	9.45323	-0.0179818	0.080999	0.123251
PCNT	9.58947	9.65869	0.010377	0.0911746	0.136318
SAR1A	10.8137	10.8805	0.00888229	0.137391	0.19185
DBN1	10.9897	10.9477	-0.00552788	0.502257	0.556043
SAR1B	8.43479	8.51022	0.0128447	0.106679	0.155622
TPPP	7.58743	6.98153	-0.120068	0.00146353	0.00377458
ADD2	3.56231	4.62024	0.375155	1.7046e-10	1.28041e-09
OGDH	11.8472	11.9353	0.0106854	0.114328	0.164912
SIN3A	10.6169	10.6575	0.00551339	0.35871	0.421754
ADD1	12.3154	12.4068	0.010662	0.0457554	0.0760701
CDC73	9.81272	9.68163	-0.0194026	0.0409169	0.0692007
C11orf35	5.11069	4.93098	-0.051645	0.0611714	0.0973304
C11orf31	10.2157	10.0578	-0.0224773	0.00245857	0.00596318
C11orf30	8.18015	8.26283	0.0145089	0.10219	0.150088
R3HDM1	9.29057	9.38273	0.0142402	0.0697617	0.108416
UPP1	10.559	10.1988	-0.050082	0.00226327	0.00554766
LOC284276	0.504515	1.0121	1.00439	1.56547e-07	8.59878e-07
EN2	8.11487	7.71157	-0.0735446	0.00367765	0.0085274
LMBRD2	6.35737	6.44581	0.019932	0.350814	0.414148
ANKRD20B	3.20985	3.02463	-0.0857485	0.254045	0.318352
ZFP62	8.31373	8.17481	-0.0243106	0.0512994	0.0836491
RPL13AP20	5.28801	5.10413	-0.05106	0.0102828	0.0209461
DAZL	0.803482	1.33782	0.735543	1.78538e-07	9.7197e-07
DAZ1	2.75345	2.20283	-0.321879	0.0996591	0.146979
TAS2R19	1.06282	1.03933	-0.0322445	0.781981	0.805237
SRFBP1	7.64685	7.43962	-0.0396377	0.0138688	0.0272226
TAS2R10	0.760257	0.801369	0.07598	0.476528	0.532247
BCAT1	6.68737	8.26416	0.305431	1.92694e-24	4.69584e-23
MACROD2	5.80061	5.92436	0.0304542	0.505238	0.558724
MACROD1	7.81253	7.30187	-0.0975246	5.85329e-05	0.000208131
NEUROG2	1.55422	1.28334	-0.276295	0.0655436	0.102953
MYH7B	3.42013	3.21786	-0.0879496	0.148108	0.203802
GBA2	10.0666	9.98642	-0.0115335	0.424483	0.484387
AKAP5	4.597	5.86742	0.352034	1.82672e-13	1.76609e-12
AKAP6	8.36824	8.99783	0.104653	0.00693943	0.0148541
AKAP7	6.83218	7.00848	0.0367563	0.0595736	0.0951771
DBNL	11.3442	11.5491	0.0258227	0.000119802	0.000398141
AKAP1	10.0351	9.6967	-0.0494817	8.66415e-09	5.49234e-08
AKAP2	8.96199	9.71888	0.116971	1.7722e-12	1.5821e-11
AKAP3	4.17446	4.25721	0.0283179	0.485051	0.539953
ORC1L	7.58098	7.32656	-0.0492497	0.0114076	0.022962
C1orf135	6.2271	6.01438	-0.0501447	0.0179239	0.0339425
PIPOX	3.08315	4.16355	0.43341	4.59884e-22	8.91941e-21
AKAP8	9.49259	9.41323	-0.012112	0.0313482	0.0550049
AKAP9	10.3727	10.2036	-0.0237039	0.0995213	0.14679
EIF2A	10.6943	10.5027	-0.026093	0.001383	0.00358602
ZNF416	6.95207	6.85239	-0.020835	0.0170384	0.0324892
PPIP5K1	8.92012	8.78869	-0.0214159	0.0437651	0.0732339
CYP26A1	2.15917	2.75918	0.353761	0.0138655	0.0272194
CCDC117	8.90372	9.02641	0.0197438	0.0649249	0.102112
PSTK	5.06255	4.81404	-0.072618	0.00132084	0.00344159
WSCD1	4.12591	5.20224	0.334422	1.56224e-12	1.39778e-11
TUBE1	6.7816	6.8999	0.0249509	0.0508822	0.0830708
PHPT1	10.3011	10.2414	-0.00838408	0.425387	0.485176
SMC1A	11.4072	11.4221	0.00188317	0.6918	0.726147
RLF	9.02178	8.92091	-0.0162209	0.0814065	0.123718
NFU1	8.60988	8.6497	0.00665784	0.558102	0.606634
TMEM170B	7.83305	7.59721	-0.044104	0.043078	0.072228
RRP1B	10.6393	10.479	-0.0219031	0.00142083	0.00367157
NOVA2	4.08096	4.92764	0.271987	4.1447e-16	4.94452e-15
NOVA1	2.64899	3.81704	0.527015	2.57434e-10	1.89887e-09
LOC255167	0.50138	1.03515	1.04587	2.23533e-09	1.51316e-08
KLHL34	1.82195	2.21694	0.283085	0.00175634	0.00443026
HSP90B1	14.0124	14.2137	0.0205736	0.00564891	0.0124062
MCF2L	8.81184	8.70804	-0.0170955	0.451152	0.508601
SMC1B	3.42103	3.00659	-0.186303	0.0697523	0.108416
KRR1	9.27085	9.13219	-0.0217402	0.265912	0.330541
TMEM132E	1.46273	2.42988	0.73222	1.08869e-13	1.0694e-12
FAM64A	7.91282	7.72788	-0.0341201	0.0505598	0.0826458
TMEM132A	9.38905	9.53867	0.0228095	0.481892	0.537298
LOC100130015	4.90881	4.34413	-0.176306	1.59128e-08	9.78052e-08
PEG10	10.8383	10.8191	-0.00255755	0.696401	0.730256
OVGP1	3.80222	3.84759	0.0171137	0.592352	0.637095
STRN	7.7832	7.72926	-0.0100341	0.260099	0.324479
TAS1R3	2.58558	3.54473	0.455188	1.5473e-10	1.1661e-09
CETN3	7.80801	7.67378	-0.0250164	0.14051	0.195334
CETN2	9.61634	9.56305	-0.00801757	0.171441	0.230155
CCL28	7.31406	6.79505	-0.106188	1.56624e-08	9.63032e-08
FAM92A1	6.79737	6.99415	0.0411731	0.204973	0.267324
DIO1	0.701289	1.08559	0.630405	8.03761e-08	4.58201e-07
DIO2	5.36948	6.83957	0.349125	5.90449e-12	5.05619e-11
DIO3	0.776357	2.19693	1.5007	1.99541e-24	4.84791e-23
CCL21	5.45283	8.08531	0.568299	3.62126e-13	3.40616e-12
CCL23	1.20063	2.39394	0.995599	9.36426e-22	1.76473e-20
CCL22	3.61863	5.51253	0.607269	2.04272e-20	3.4178e-19
CCL25	0.567922	1.38035	1.28126	4.41041e-13	4.12655e-12
CCL24	0.583007	1.2574	1.10886	2.73178e-08	1.63866e-07
CCL27	0.572729	0.870941	0.604723	0.250025	0.314368
CCL26	1.1174	2.04314	0.870636	8.71072e-15	9.29415e-14
ALPK1	8.05379	8.62807	0.0993708	3.8773e-09	2.55742e-08
SLC23A1	1.10913	1.40992	0.346186	0.0034755	0.00811645
ALPK3	5.47375	6.46322	0.239722	2.4765e-18	3.49822e-17
ALPK2	3.31557	5.11672	0.625961	1.73932e-26	5.37002e-25
TRIOBP	11.2389	11.143	-0.0123601	0.181662	0.241661
C8orf48	5.85596	5.62351	-0.0584345	0.0646426	0.101708
C8orf47	0.648709	1.02636	0.661892	3.99225e-05	0.000147169
C8orf46	7.28757	7.17922	-0.0216118	0.780986	0.804368
C8orf45	5.02581	4.72833	-0.0880262	0.00632383	0.0136925
C8orf44	4.87514	4.66869	-0.0624237	0.0100429	0.0205072
PHRF1	10.6277	10.5411	-0.0118007	0.0877224	0.131786
C8orf42	6.48439	6.08384	-0.091989	0.00214295	0.005286
C8orf41	8.23965	8.25641	0.002932	0.742415	0.770359
C8orf40	8.78112	8.8253	0.00723943	0.554965	0.603718
CDC45	8.54321	8.22507	-0.0547509	0.000993326	0.00267513
CUX2	1.34182	2.49419	0.894379	1.04882e-21	1.96493e-20
FAM70A	6.59084	7.3261	0.152583	0.00947015	0.0194672
FAM70B	4.39633	5.43908	0.307062	2.90839e-15	3.23542e-14
BRF2	8.61663	8.53646	-0.0134856	0.156699	0.213689
UBE2L6	10.2753	11.1171	0.113593	6.0847e-12	5.19443e-11
BRF1	9.63294	9.49505	-0.0208003	0.0344093	0.0596548
FSIP1	2.47068	2.75916	0.159321	0.00483614	0.0108169
DNAJC8	11.1305	11.066	-0.00838045	0.0611714	0.0973304
DNAJC9	9.33684	9.19963	-0.0213576	0.020698	0.0384432
MB	1.41826	1.83785	0.373898	0.000192324	0.000612993
DNAJC4	9.72138	9.63632	-0.012678	0.262082	0.32657
DNAJC6	6.9157	6.45165	-0.100207	0.00376084	0.00870009
DNAJC7	10.5356	10.499	-0.00503156	0.439081	0.497312
DNAJC2	9.41861	9.24834	-0.0263191	0.0495575	0.0812653
DNAJC3	10.5915	10.8065	0.0289938	0.00812625	0.0170695
CYP4F12	0.577316	1.35846	1.23454	6.95539e-10	4.92992e-09
NTRK1	2.64326	3.44705	0.383044	6.44227e-09	4.14811e-08
GOSR2	10.2312	10.2804	0.00691845	0.360958	0.423959
SLC18A2	0.708396	1.04193	0.556633	0.0018943	0.00472819
PTPRVP	0.982649	1.10229	0.165761	0.206081	0.268559
GOSR1	9.78265	9.73094	-0.00764601	0.14315	0.198314
RRP15	9.64193	9.31787	-0.0493215	1.74337e-06	8.24524e-06
CCDC97	9.95313	9.99431	0.00595666	0.124681	0.177344
RALBP1	10.6921	10.5978	-0.0127805	0.0482175	0.0793452
MAP3K6	10.192	9.96261	-0.0328407	0.0033825	0.00792011
SSB	10.8311	10.7162	-0.0153809	0.235419	0.29928
RAP1B	10.5895	10.733	0.0194214	0.000187014	0.000597622
RAP1A	9.8009	10.1901	0.0561806	7.06375e-10	5.00451e-09
PPP1R8	10.1124	10.0303	-0.0117612	0.0260515	0.0469603
ZNF831	3.68602	5.87991	0.67373	1.21343e-23	2.74345e-22
TRIM46	5.72269	5.56076	-0.0414094	0.0781921	0.119561
ZNF833	3.07827	2.98806	-0.0429102	0.845321	0.862064
MAP3K4	8.14775	8.45135	0.0527784	3.45326e-05	0.000128697
ZNF837	5.02434	5.03322	0.00254657	0.511229	0.564137
TRIM47	9.79014	9.92179	0.01927	0.433345	0.492142
NCRNA00219	8.63917	8.17333	-0.0799681	1.78309e-05	7.06247e-05
SLC23A2	11.3102	11.1064	-0.0262415	0.00659798	0.0142167
LOC643677	1.53383	1.5191	-0.0139203	0.879213	0.892975
IPO11	8.78606	8.71979	-0.010923	0.245085	0.309326
ZNF410	9.84188	9.78156	-0.00886969	0.166854	0.224943
FAM91A1	10.6934	10.5528	-0.0191041	0.125255	0.17805
MTCP1NB	8.17802	8.1652	-0.00226289	0.814658	0.834686
TPSG1	0.63357	0.758005	0.258704	0.0153314	0.0296975
ATOH7	1.3918	0.959652	-0.53637	1.3414e-06	6.45504e-06
ACAT1	9.86454	9.74748	-0.0172217	0.0654357	0.102804
ACAT2	8.63971	8.56958	-0.0117578	0.380309	0.442778
RNF152	3.09557	3.70106	0.257735	4.09284e-07	2.13497e-06
CD200R1	3.12971	4.80982	0.619953	5.39723e-26	1.57785e-24
LIMD1	10.3269	10.3124	-0.00203146	0.434947	0.493539
RNF157	9.83882	9.94876	0.0160313	0.309095	0.373799
ATOH8	7.35664	7.60195	0.0473236	0.109758	0.159356
PMEPA1	8.47229	9.70785	0.1964	1.85897e-13	1.79618e-12
PEX1	8.76042	8.61389	-0.0243338	0.151634	0.20774
TMEM177	8.42792	8.07604	-0.0615294	6.66124e-06	2.84144e-05
MARVELD3	1.62227	2.08553	0.362403	7.659e-05	0.000265467
CTF1	4.16802	5.22384	0.325749	1.80208e-08	1.10379e-07
MECP2	10.9222	10.8747	-0.00628615	0.194194	0.255605
PEX3	7.58827	7.65876	0.0133397	0.124394	0.176984
PCDHGA5	3.42915	3.75608	0.131379	0.00466907	0.0104925
LDLR	8.98714	9.42991	0.0693824	0.164832	0.222687
PEX2	9.2825	9.34957	0.0103871	0.0351795	0.0608249
IFITM4P	0.606852	0.487232	-0.316738	0.0304424	0.0537048
TRPV4	7.06466	7.8763	0.156896	0.000133213	0.000438603
RARRES2	7.25386	9.16044	0.336669	1.35191e-32	9.26146e-31
TRIM8	10.2204	10.5969	0.0521941	2.87116e-09	1.91595e-08
LOC643719	1.74562	1.90656	0.127238	0.204304	0.266692
IL2RA	4.35388	6.33281	0.540544	2.29246e-26	6.93035e-25
IL2RB	7.24128	9.29966	0.360933	9.20453e-28	3.33915e-26
TRPV6	1.12983	1.43597	0.345916	0.00414279	0.00944134
RAB33A	4.77946	5.23514	0.131382	0.0141727	0.0277543
PEX7	6.61681	6.54928	-0.0147998	0.24954	0.313906
IL2RG	7.31122	9.69337	0.406886	1.567e-28	6.07098e-27
CP110	8.30933	8.24885	-0.0105392	0.777401	0.801348
NUP210	10.1427	10.4149	0.0382083	0.213876	0.277012
SLC17A7	4.36439	4.71961	0.112885	0.00226327	0.00554766
MDH1B	3.43495	3.06719	-0.163374	0.00180907	0.00454818
C16orf58	11.4151	11.2896	-0.0159492	0.00276287	0.00662475
C16orf59	7.59698	7.26211	-0.065037	0.000434379	0.0012776
SETDB2	9.2875	8.93494	-0.0558322	4.75093e-06	2.08623e-05
RARRES3	7.33839	9.2302	0.330899	2.45111e-19	3.74398e-18
C16orf52	8.56593	8.37472	-0.0325691	0.0540082	0.0875011
CDK5RAP3	11.1114	10.9929	-0.015467	0.013719	0.0269684
CDK5RAP1	9.22711	9.0458	-0.0286311	0.000150605	0.000490805
C16orf57	10.1339	10.2351	0.0143419	0.0626397	0.099133
C16orf54	4.55444	6.7473	0.567037	6.34859e-29	2.61851e-27
C16orf55	6.87596	6.73829	-0.029179	0.0144825	0.0282915
KIAA0319L	11.0324	10.9473	-0.011173	0.0529489	0.0859961
ZNF207	11.5594	11.4714	-0.0110287	0.00541711	0.011948
CCDC144B	4.49141	4.28109	-0.0691895	0.200008	0.262005
CHMP4B	11.5531	11.5788	0.00320328	0.346209	0.40962
CCDC144A	4.0021	3.82575	-0.0650173	0.286138	0.351172
BAD	9.47977	9.53227	0.00796821	0.487978	0.542379
IARS	11.4949	11.3454	-0.0188797	0.0189878	0.0356569
BHMT2	2.55454	4.03017	0.657776	1.8227e-18	2.60232e-17
PRKCDBP	9.19146	9.51219	0.0494835	0.0715813	0.110844
COBLL1	8.28421	8.39186	0.0186265	0.303388	0.368433
SLC37A2	7.90123	8.79956	0.155354	1.26905e-11	1.05613e-10
CDK18	8.97295	8.87391	-0.016013	0.116307	0.167206
CDK19	9.24893	9.38754	0.0214598	0.0800544	0.121977
GFI1B	0.563908	0.894454	0.665546	0.000498651	0.00144507
MYOD1	0.680227	0.902343	0.407661	0.0264816	0.047628
PMPCA	10.6238	10.3607	-0.0361723	4.0464e-06	1.79662e-05
TOB2	10.3081	10.2697	-0.00538688	0.530188	0.581001
CDK12	10.4582	10.3662	-0.0127598	0.0497838	0.0815522
CDK13	10.075	10.1133	0.00547625	0.534534	0.584972
CDK10	9.151	9.13999	-0.00173575	0.744476	0.772247
SRRT	11.2413	11.1318	-0.014121	0.00891655	0.0184885
CDK16	11.4031	11.2612	-0.018066	0.0137339	0.0269877
CDK17	9.28767	9.33226	0.00690984	0.41239	0.472343
CDK14	6.93121	8.02486	0.211369	1.05367e-10	8.05495e-10
CDK15	2.73332	2.13917	-0.353605	0.00980782	0.0200917
GPR126	8.31421	8.7565	0.0747754	0.225132	0.288965
LOC283856	1.63107	1.33117	-0.293129	0.0575141	0.0923303
GPR124	9.68636	10.5061	0.117194	2.7296e-10	2.00876e-09
GPR125	10.1429	9.59937	-0.0794546	2.24102e-09	1.51637e-08
GZF1	9.0355	8.83621	-0.0321776	0.000317217	0.000965195
GPR120	0.862244	2.02126	1.22909	9.97419e-27	3.15889e-25
SNORA74A	0.439155	0.480984	0.131257	0.768288	0.79303
ATP6V1B1	5.6973	5.44502	-0.0653408	0.0472544	0.0780823
ATP6V1B2	12.7769	12.6109	-0.0188659	0.0291796	0.0517517
AASDH	7.87736	7.77907	-0.0181141	0.202894	0.265125
PIP5KL1	2.80463	2.59232	-0.113565	0.0598373	0.0954744
LOC723972	3.81582	3.72442	-0.034979	0.192328	0.253504
MTA3	9.56649	9.37126	-0.0297472	0.000797829	0.00219455
VIPAR	9.14273	9.11982	-0.00361855	0.333015	0.397219
STL	0.742503	0.984356	0.406783	0.000630961	0.00178572
KCNAB1	5.06459	5.43594	0.102083	0.00371442	0.00860641
ZNF304	8.14118	8.04483	-0.0171759	0.0582169	0.0932429
BFSP2	2.09202	2.70793	0.372292	0.000364878	0.00109478
ZNF302	8.35992	8.36929	0.00161629	0.704191	0.736731
BFSP1	6.994	6.80397	-0.039741	0.221138	0.284754
P2RY8	5.90584	7.89551	0.41889	6.26833e-35	6.2146e-33
KCNAB3	3.45961	3.49809	0.0159562	0.508729	0.561883
STS	8.39735	8.61804	0.0374251	0.00144592	0.00373278
MMP25	4.6818	5.93175	0.341393	7.98496e-16	9.26953e-15
MMP24	7.9165	7.75557	-0.0296313	0.0706061	0.109579
KCNAB2	11.0467	10.478	-0.0762599	0.000172252	0.000554107
MMP21	0.458557	0.504026	0.136399	0.530469	0.581269
HOXB13	5.51373	5.41795	-0.0252817	0.801638	0.822772
ZC3H13	12.2043	11.8792	-0.0389488	0.00284867	0.00679678
RPL15	14.0398	13.8648	-0.0180913	0.00206872	0.00511952
TFG	11.1841	11.1144	-0.00901246	0.0519069	0.0845362
HVCN1	6.32542	7.97372	0.334091	5.73989e-29	2.39217e-27
FBXO17	8.25559	8.04755	-0.0368217	0.0356213	0.0614889
TOMM34	10.3365	10.1832	-0.0215555	0.0109111	0.0220767
PIH1D1	10.0868	9.98563	-0.0145461	0.0959722	0.142358
RND1	3.89322	4.70435	0.273029	5.23315e-15	5.72134e-14
RND2	5.66165	5.76924	0.0271583	0.736829	0.765408
RND3	9.29032	9.83461	0.0821398	0.000366577	0.00109883
NCL	14.0162	13.8069	-0.0217079	7.52201e-07	3.78162e-06
CTNNBIP1	9.76605	9.93805	0.0251875	0.159106	0.216472
PPP3CA	9.30227	9.43646	0.0206635	0.201928	0.264152
PPP3CB	9.41406	9.60656	0.0292039	0.000172251	0.000554107
PPP3CC	8.43365	8.59545	0.0274159	0.00618331	0.013421
ZNF821	6.84309	7.05523	0.0440462	0.00128025	0.00334621
LIF	7.19931	8.22474	0.192111	4.9417e-05	0.000178258
KIAA1549	7.14293	6.99564	-0.0300605	0.41998	0.479969
KIAA1012	9.74727	9.61352	-0.0199332	0.0581136	0.0931148
?|100133144	2.33951	2.13179	-0.134143	0.048185	0.0793081
NCF1	5.75578	7.96656	0.468945	1.63412e-26	5.055e-25
KIAA1543	3.6458	3.61197	-0.0134483	0.765187	0.790289
LRRC41	11.13	11.028	-0.0132857	0.024624	0.0446901
LRRC40	7.9482	7.84127	-0.0195411	0.23236	0.296311
LRRC43	2.93068	2.72883	-0.102954	0.203515	0.265814
LRRC42	9.01651	8.91826	-0.0158064	0.0088154	0.0183123
LRRC45	9.10005	8.89832	-0.0323416	0.00129951	0.00339212
MMP23B	3.86391	5.13445	0.41015	7.15801e-21	1.23654e-19
LRRC47	10.4543	10.3906	-0.00881317	0.0195911	0.0366347
HDAC10	9.23654	9.20892	-0.00432014	0.848676	0.865208
LRRC49	4.98274	5.0962	0.0324835	0.584301	0.629581
LRRC48	4.22698	4.14574	-0.0279986	0.316751	0.381612
GPATCH4	10.2948	10.0175	-0.0393958	1.44935e-06	6.94733e-06
B3GNT4	2.31957	1.91457	-0.276837	0.0023949	0.00583357
B3GNT5	6.84486	7.31918	0.0966611	0.00175951	0.00443616
B3GNT7	7.59399	8.16282	0.10421	0.000168277	0.000542523
FNDC8	3.38649	3.24939	-0.0596228	0.135138	0.189234
B3GNT1	10.1815	10.0659	-0.016469	0.0414581	0.0699234
B3GNT2	9.44874	9.62237	0.0262697	0.0132204	0.0261524
B3GNT3	2.18431	2.95632	0.43663	4.75368e-08	2.77534e-07
FNDC4	6.12668	6.78293	0.146804	0.000256847	0.000797315
FNDC5	2.73526	3.53615	0.370497	1.6074e-11	1.31915e-10
B3GNT8	3.88604	5.07209	0.384279	1.37221e-20	2.31535e-19
B3GNT9	7.36253	7.9672	0.113871	7.33953e-06	3.11e-05
ADRA2B	3.41177	3.76454	0.141953	0.0345754	0.0599103
MRPL46	8.67569	8.50625	-0.0284548	4.0143e-05	0.000147914
SEC63	10.912	10.9381	0.00344682	0.513737	0.566277
PWWP2B	7.78078	7.85199	0.0131428	0.750967	0.777817
PWWP2A	8.24099	8.21164	-0.00514813	0.97608	0.979085
FGFR1	10.1569	10.8046	0.0891837	1.54626e-05	6.17806e-05
STAT4	4.0592	5.92362	0.545283	5.71231e-27	1.88e-25
PCYT1A	8.66695	8.78162	0.0189638	0.0444203	0.0741205
PBRM1	10.5946	10.4043	-0.0261396	0.017811	0.0337648
DAAM1	8.34792	8.1838	-0.0286453	0.203447	0.265746
HLA-DRB1	10.8393	12.83	0.243249	9.87374e-29	3.94999e-27
HLA-DRB6	6.84501	8.92582	0.382931	3.94822e-22	7.72322e-21
XAF1	8.06921	9.39394	0.219303	2.14697e-15	2.4219e-14
PWP2	10.1072	9.99724	-0.0157822	0.0105869	0.0214915
HLA-DRB5	9.07097	11.0101	0.279503	5.54793e-24	1.30038e-22
CCDC152	3.875	5.34152	0.463052	5.78479e-20	9.29877e-19
CCDC153	1.83298	2.17604	0.247511	0.000139213	0.000456567
CCDC150	4.45822	4.08462	-0.126265	0.00615409	0.0133685
CCDC151	2.57392	2.76407	0.102827	0.113792	0.164256
GUK1	11.8383	11.8047	-0.00409435	0.606154	0.64962
CCDC157	5.1093	5.07704	-0.00913789	0.670386	0.706783
CCDC154	3.97479	3.29873	-0.268966	1.28813e-05	5.22651e-05
CCDC155	1.68252	1.44893	-0.215641	0.386412	0.448184
CCDC158	0.471371	0.550125	0.222894	0.116262	0.167157
CCDC159	7.32363	7.50928	0.0361154	0.0382637	0.0653575
SNX21	8.90802	8.91077	0.000445327	0.626708	0.66797
H1FNT	0.355723	0.480592	0.434057	0.0147326	0.0287172
SYT9	0.523024	0.626233	0.259823	0.059881	0.0955292
LRRC4C	1.64027	3.46409	1.07854	2.80191e-33	2.11963e-31
MTCH2	10.9548	10.7734	-0.0241008	0.000151553	0.00049359
FN1	14.7538	15.6464	0.0847415	2.07265e-07	1.11845e-06
ATP5J	10.7494	10.5959	-0.0207475	0.00343372	0.00802827
SYT1	2.7262	3.53264	0.373858	7.86111e-05	0.000271776
SYT2	2.39884	2.77915	0.212309	0.000430563	0.0012685
SYT5	4.59587	4.02817	-0.190214	0.0130891	0.0259378
SYT6	3.57377	4.48466	0.327552	0.000177082	0.000568614
SYT7	5.23892	5.76422	0.137857	0.000362248	0.0010879
SYK	7.66643	9.45382	0.302342	2.63783e-31	1.48781e-29
OBFC2B	9.78555	9.61265	-0.0257191	0.000842743	0.00230736
KAZ	10.0922	9.54754	-0.0800401	6.63685e-06	2.83255e-05
OBFC2A	8.0044	8.18587	0.0323411	0.0182662	0.0345007
MEP1A	0.64546	1.38378	1.10021	2.30795e-12	2.03421e-11
TASP1	7.57336	7.23116	-0.0667075	4.08607e-08	2.40938e-07
TG	2.98448	3.72816	0.320986	1.58213e-06	7.53626e-06
KISS1R	1.01567	1.03215	0.023219	0.345871	0.409312
PER3	9.1382	8.90528	-0.0372496	0.00425496	0.00965975
FUBP3	10.0515	9.89904	-0.0220549	0.00070053	0.00195726
ATP5L	11.0589	11.1196	0.00790349	0.28231	0.347221
LOC100133331	6.54667	6.41694	-0.0288762	0.0896924	0.134341
COLQ	5.09271	5.72617	0.169138	6.00985e-06	2.5843e-05
SLC9A3R2	8.88442	9.47919	0.0934855	6.72435e-10	4.7704e-09
SCHIP1	6.86773	7.28175	0.0844505	0.0163649	0.0313848
FLJ16779	5.00476	4.79649	-0.0613221	0.439758	0.498008
FAM189A2	7.93149	7.15172	-0.149303	3.03313e-06	1.37542e-05
FAM189A1	2.36327	2.72146	0.203595	0.0190855	0.0358221
ZFYVE19	8.94412	8.88343	-0.00982292	0.063746	0.100545
MARCO	4.95449	7.19132	0.537521	2.77911e-16	3.35807e-15
TRIM5	8.37729	8.79451	0.0701186	1.60381e-06	7.62814e-06
HFE	6.05519	6.78822	0.164861	0.00460136	0.0103534
TCP11L2	5.49092	5.82106	0.0842323	0.000328324	0.000995954
CNTROB	9.82315	9.76472	-0.00860602	0.230235	0.29426
PALMD	5.73162	6.94692	0.27743	5.32822e-23	1.13702e-21
ANGPT2	7.0791	8.01161	0.178526	7.86365e-09	5.00477e-08
ANGPT1	5.69086	6.47049	0.185229	0.00348565	0.00813301
ANGPT4	0.245412	0.55786	1.1847	1.26723e-06	6.11474e-06
PRSS22	1.71136	1.64316	-0.0586761	0.872962	0.887191
MRPL45	9.76404	9.42803	-0.0505209	1.08825e-11	9.11364e-11
ZFPM2	3.83578	5.22733	0.446554	3.86314e-24	9.16248e-23
SEPT10	9.90277	9.82083	-0.0119867	0.170468	0.229118
C1orf53	5.0148	4.68875	-0.0969891	0.00176886	0.00445762
C1orf52	8.11794	7.9813	-0.0244894	0.108896	0.158305
C1orf51	6.35152	5.88807	-0.109309	0.00084986	0.00232445
C1orf50	7.03474	7.03391	-0.000170604	0.567562	0.615451
C1orf57	9.18757	8.96061	-0.0360872	0.000198935	0.000631167
C1orf56	7.69652	7.41074	-0.0545874	0.000707527	0.00197371
C1orf55	9.49562	9.33827	-0.0241079	0.00539766	0.0119134
C1orf54	5.84569	7.04606	0.269444	4.43057e-29	1.896e-27
MPZL2	6.09068	7.01584	0.204011	6.38954e-13	5.89877e-12
C1orf59	7.06354	7.48692	0.0839798	0.0816792	0.124085
C1orf58	8.20878	8.0106	-0.0352565	0.00278765	0.00667314
LOC647979	12.9585	12.8588	-0.0111444	0.262248	0.326674
ICMT	11.446	11.4568	0.00135936	0.883593	0.896853
TRIM7	5.14648	4.91853	-0.0653575	0.132513	0.186211
NIPA1	9.20099	8.99172	-0.0331928	0.00564891	0.0124062
LAG3	6.02268	8.07198	0.422518	3.43894e-16	4.13035e-15
RGP1	7.07799	7.05416	-0.00486404	0.649516	0.688281
FCF1	9.335	9.2728	-0.00964578	0.0718883	0.111276
MPZL1	10.8539	11.1785	0.0425071	0.00599557	0.0130597
ATP6V0A4	5.64109	4.78339	-0.237939	0.0042426	0.00963716
ATP6V0A1	11.6037	11.351	-0.0317716	0.00026236	0.000812374
GPR98	4.13798	3.92385	-0.0766572	0.388816	0.450295
GPR97	3.19995	3.56353	0.155257	0.0098857	0.020238
SLC22A15	5.69342	5.86839	0.04367	0.37862	0.44123
?|90288	1.96424	2.16097	0.137711	0.0263362	0.0474147
GUCA1A	0.825205	1.43397	0.797191	2.20924e-11	1.78642e-10
GUCA1B	3.82576	3.92878	0.0383335	0.460326	0.517009
C17orf108	7.4088	7.40438	-0.000861313	0.724238	0.75449
C17orf106	8.4154	8.29242	-0.0212392	0.0696419	0.108293
C17orf107	4.86182	5.24095	0.10833	0.00801467	0.0168618
C17orf104	4.01727	3.48895	-0.203424	3.2716e-06	1.47566e-05
C17orf103	8.8699	8.85556	-0.0023349	0.802288	0.823333
C17orf101	8.9703	8.97726	0.00111962	0.965834	0.970271
UNC13A	3.8896	4.63761	0.253758	2.57069e-06	1.18218e-05
SMPD4	11.0138	10.8968	-0.0154023	0.00320057	0.00754392
ADAM33	3.40606	4.57246	0.424865	2.26208e-11	1.82464e-10
ACOXL	1.31143	1.93174	0.558765	1.67485e-06	7.94708e-06
SMPD2	8.12084	7.86143	-0.0468364	0.00441428	0.00997885
BRIP1	7.0108	6.65227	-0.0757317	0.000542818	0.0015606
PDE11A	4.34655	4.06237	-0.0975494	0.275053	0.339946
ITGBL1	4.44918	6.68425	0.587226	6.24915e-24	1.45619e-22
ZDHHC3	10.0572	10.1259	0.00982188	0.210169	0.273029
ZNF571	5.50841	5.43337	-0.0197879	0.141984	0.197005
ATP5A1	13.4866	13.3052	-0.0195413	1.02814e-05	4.24611e-05
SASH3	7.01122	9.20047	0.39204	2.83736e-34	2.47486e-32
RAB30	5.56877	5.87852	0.0780925	0.000725817	0.00201768
AAMP	11.4903	11.3527	-0.0173848	0.00123913	0.00324886
LRRFIP1	11.1504	11.1297	-0.00268105	0.497062	0.551438
TTC24	1.45785	3.02698	1.05404	1.2015e-17	1.6239e-16
TTC25	4.41836	4.22739	-0.0637435	0.0825016	0.125204
TTC26	6.8711	6.74975	-0.0257074	0.0827082	0.125469
DOT1L	10.2478	10.1018	-0.0207053	0.134326	0.188394
FUNDC2P2	1.57123	1.6165	0.0409758	0.692653	0.726956
TTC22	1.26553	2.43155	0.942135	2.79989e-14	2.87963e-13
ZNF572	5.49686	5.36001	-0.0363709	0.30854	0.373382
TCL1B	0.671554	0.988327	0.557486	0.00858414	0.0178877
CARS	10.0416	10.1193	0.0111244	0.340063	0.403996
PODXL2	10.0715	9.37281	-0.103732	1.94271e-06	9.11507e-06
ENO1	15.2437	15.0811	-0.0154707	0.00530767	0.0117375
ENO2	11.2266	10.6689	-0.0735189	1.35395e-05	5.47271e-05
ENO3	6.14446	6.04947	-0.0224773	0.284232	0.349181
TRAM2	10.6804	10.9305	0.0333958	0.00219949	0.00541294
MGC16025	6.0533	4.73071	-0.355666	5.16307e-12	4.44514e-11
SYCP2	5.62478	5.4946	-0.0337821	0.498296	0.552424
TAOK2	10.7111	10.719	0.00106665	0.775014	0.799094
CNOT6L	9.28472	9.5951	0.0474394	1.4982e-06	7.15997e-06
NDUFS1	10.6834	10.4753	-0.0283754	0.000450591	0.00132042
LLGL2	6.75276	7.02374	0.0567624	0.0685109	0.106898
SLC22A18	9.27259	8.94151	-0.0524534	0.000644982	0.00182119
ACOX2	3.79953	5.06694	0.415295	2.16102e-12	1.91528e-11
ACOX3	8.49758	8.58533	0.0148214	0.14486	0.200074
SLC22A14	0.701901	0.589702	-0.251281	0.453117	0.510276
ACOX1	10.019	9.99583	-0.00333483	0.772927	0.797303
SLC22A13	0.491625	0.343634	-0.516684	0.00631936	0.0136847
SLC22A11	0.64629	1.30974	1.01903	2.13508e-11	1.7282e-10
NSMCE1	10.1737	10.063	-0.0157872	0.0375433	0.0643335
CFD	5.79229	7.40487	0.354339	7.89497e-24	1.82373e-22
OBSCN	7.86463	7.63593	-0.0425751	0.0851502	0.128551
PFDN1	10.1914	10.1247	-0.00948282	0.0768835	0.117922
PTK2	11.2352	11.1598	-0.0097043	0.233733	0.297516
PTK7	10.6241	10.353	-0.0372854	0.0240821	0.0438811
PTK6	5.15919	4.86758	-0.0839394	0.104	0.152299
RABGAP1	9.72545	9.75601	0.00452585	0.47176	0.527623
PRKAA1	9.76178	9.80355	0.00615952	0.286163	0.351175
ITGB3BP	7.54491	7.36097	-0.0356087	0.00951316	0.019548
PFDN2	10.4761	10.1801	-0.0413583	1.35635e-05	5.48104e-05
CYB5B	10.7389	10.6398	-0.0133793	0.00149332	0.00384334
GAL3ST1	3.43938	3.65919	0.0893737	0.430365	0.48961
POMP	10.9335	10.929	-0.000598568	0.867021	0.881714
GAL3ST3	0.608514	0.865118	0.507608	0.000134618	0.000442773
GAL3ST2	0.58771	0.91449	0.637863	5.28897e-05	0.000189714
GAL3ST4	9.3936	9.9125	0.0775705	1.61006e-06	7.64874e-06
LRRC14B	0.353409	0.488821	0.467968	0.00756409	0.0160199
SCARA3	5.83215	7.42203	0.347787	3.59068e-19	5.41213e-18
TRPC4	2.021	2.36735	0.228204	0.00154359	0.00395551
XPA	7.17469	7.22043	0.00916846	0.287749	0.352715
IL18RAP	2.15977	3.64673	0.755724	4.76582e-19	7.12284e-18
IL17RD	7.86388	7.59777	-0.0496655	0.0412255	0.0696119
ATG16L1	9.29549	9.26478	-0.00477481	0.780388	0.803908
ATG16L2	6.98126	7.61897	0.126109	2.51305e-09	1.68969e-08
C4orf50	0.274642	0.760821	1.47001	4.19233e-11	3.30296e-10
C4orf52	7.90425	8.30589	0.0715076	0.0462222	0.0767022
ARHGDIB	10.142	11.7419	0.211319	1.32329e-34	1.21393e-32
C3orf36	1.89634	2.85123	0.588367	1.13202e-16	1.40617e-15
C3orf35	2.4791	2.2348	-0.149672	0.0273849	0.0490115
C3orf34	6.50992	6.56293	0.0117002	0.258619	0.322885
NANP	7.9636	7.67873	-0.0525536	2.44334e-05	9.42499e-05
C3orf39	9.30921	9.06779	-0.0379072	0.000783358	0.00215958
C3orf38	8.602	8.5702	-0.00534389	0.955593	0.961314
IL17REL	0.672611	1.58047	1.23251	3.20482e-09	2.12704e-08
MATN3	4.06521	4.77797	0.233065	1.876e-05	7.39559e-05
MATN2	8.98202	9.44553	0.0725921	0.0382638	0.0653575
WNT9A	1.46191	1.91102	0.386483	5.3979e-06	2.34276e-05
ENDOG	7.42369	7.3003	-0.0241807	0.0618205	0.0981478
STIL	7.99753	7.78024	-0.0397399	0.0109355	0.022112
PDSS2	8.15675	8.19251	0.00631023	0.374626	0.437311
C15orf62	4.32094	4.47817	0.0515643	0.46412	0.520574
C15orf63	9.93949	9.70941	-0.0337878	0.00055792	0.00160056
EBF3	4.31701	6.21407	0.525504	1.3602e-25	3.81572e-24
EBF2	1.87945	3.22489	0.778939	3.34783e-17	4.35518e-16
EBF1	5.6161	6.96374	0.310296	6.16333e-27	2.0201e-25
KBTBD10	4.83419	4.38119	-0.141953	3.50643e-05	0.000130435
FFAR2	2.92588	3.41751	0.224074	0.000360632	0.00108346
CES8	2.23414	3.47906	0.638981	2.3388e-17	3.08528e-16
LMNA	14.3228	14.0144	-0.0314035	0.000122494	0.000406244
BDH2	8.83292	8.83044	-0.00040445	0.56809	0.615897
ENDOU	1.84836	2.05395	0.152152	0.206823	0.26945
BDH1	8.66847	8.36158	-0.052002	0.00226327	0.00554766
DDX23	11.163	11.1975	0.0044483	0.288987	0.353851
DDX21	10.6302	10.4686	-0.0221041	0.0351795	0.0608249
DDX20	8.90865	8.72218	-0.0305184	0.000796707	0.00219222
DDX27	10.8022	10.6445	-0.0212249	0.00188962	0.00471872
ZNF157	1.42995	1.63739	0.195429	0.0252656	0.0457038
DDX25	3.93036	3.35149	-0.229859	0.020306	0.037834
ERBB2	10.3044	10.1194	-0.0261338	0.092299	0.137728
HLA-DMB	8.62679	10.6363	0.302105	7.24575e-35	7.00949e-33
DDX28	8.56229	8.39214	-0.0289586	0.000373159	0.00111605
UNC13D	7.8607	8.77435	0.158633	1.40786e-10	1.06453e-09
TSNAX	10.5236	10.1391	-0.0537041	1.42485e-07	7.87243e-07
ZNF90	6.58548	6.51105	-0.0163987	0.454903	0.51189
RPL32P3	6.71393	6.51297	-0.043842	0.0729401	0.112642
ZNF92	7.18897	7.28918	0.0199703	0.0427578	0.0718118
ZNF578	3.85376	4.02532	0.0628357	0.16424	0.222076
UNC13B	9.82409	9.60172	-0.033031	0.00187721	0.00469509
PI4KAP1	8.2082	8.05032	-0.0280186	0.0467359	0.0773215
UNC13C	0.634915	0.956203	0.590753	0.00285476	0.00680927
FLVCR2	6.09418	7.21016	0.242599	2.29846e-24	5.57568e-23
DCTD	10.6392	10.7004	0.00827894	0.252111	0.316492
RAET1E	1.42507	1.90569	0.41928	4.27506e-06	1.89341e-05
UBE2J1	10.4331	10.795	0.0491956	4.23997e-09	2.78283e-08
FKBP10	12.2744	12.3313	0.00667077	0.981981	0.984201
FKBP11	10.1145	10.4109	0.041658	0.0069232	0.0148253
TBX21	3.37185	5.4473	0.692002	2.37322e-24	5.7396e-23
FAM3A	9.74646	9.69429	-0.00774204	0.557055	0.60562
C12orf10	9.87724	9.76588	-0.0163582	0.0289786	0.0514352
FAM3C	10.2422	10.417	0.0244097	0.0135559	0.0267003
FAM3D	1.08776	1.6434	0.59532	3.81138e-06	1.70269e-05
C20orf12	5.85908	5.75938	-0.02476	0.106341	0.155243
C20orf11	10.683	10.6156	-0.00913705	0.244138	0.308301
FBXO15	3.25537	3.0435	-0.0970892	0.0771435	0.118276
PCK1	0.777262	1.35554	0.8024	0.00164218	0.00418061
VPS16	10.2801	10.2336	-0.00653006	0.431746	0.490955
PDPN	5.57743	7.64398	0.454725	4.46767e-35	4.57134e-33
WSCD2	1.00267	2.0014	0.997165	2.75201e-17	3.6095e-16
NACA2	6.63693	6.42884	-0.0459576	0.00473195	0.0106143
C9orf169	3.08377	3.04959	-0.0160794	0.281951	0.346873
CNGB1	0.770201	0.904483	0.231858	0.0523235	0.0851623
C9orf163	2.75968	2.40016	-0.201374	4.72376e-05	0.000170938
C9orf167	6.6699	7.82473	0.230377	8.04983e-19	1.18316e-17
PARD6A	5.85259	6.03708	0.0447756	0.152972	0.20925
CLK2P	4.19874	4.09156	-0.0373042	0.0744465	0.114658
PLA2G6	8.50297	8.1137	-0.0676057	0.000244278	0.000760814
PLA2G7	5.67464	7.54675	0.411326	1.93561e-25	5.32693e-24
MARCKS	11.6684	11.9856	0.0386917	0.000243536	0.000758796
CCDC76	7.41609	7.27998	-0.0267238	0.379042	0.441528
CCDC77	7.81106	7.61201	-0.0372393	0.00169309	0.00429379
CCDC75	6.07808	5.87534	-0.0489452	0.0429977	0.072101
CCDC72	10.2563	10.1401	-0.0164347	0.0672202	0.105224
CCDC73	4.80374	4.66091	-0.0435454	0.347606	0.410938
CCDC71	8.97813	8.96839	-0.00156547	0.913176	0.923299
FPR1	5.25225	7.08069	0.430954	8.67075e-30	4.03506e-28
FPR2	2.35863	3.73221	0.66208	1.02081e-16	1.27298e-15
FPR3	6.93865	8.92197	0.362708	7.78831e-40	2.89109e-37
CCDC78	6.46295	5.5373	-0.223008	1.34452e-10	1.01905e-09
CGRRF1	6.92542	7.02215	0.0200122	0.0921484	0.137568
TMEM109	11.5569	11.6999	0.0177421	0.0155143	0.0299878
TMEM108	5.8453	5.76156	-0.020817	0.301927	0.367022
HIST3H2BB	1.88971	1.61634	-0.225435	0.00190514	0.00475005
HOPX	4.66202	6.4522	0.468837	1.32086e-24	3.26371e-23
SPARCL1	9.70655	11.0578	0.188037	1.03296e-22	2.14409e-21
FOXH1	2.16798	1.88049	-0.20524	0.00557901	0.0122723
TMEM107	7.73502	7.86441	0.0239328	0.224984	0.288843
SMPDL3B	3.74623	4.49955	0.264341	0.000217159	0.000684095
VSTM1	0.324094	0.586984	0.85691	9.39327e-07	4.63765e-06
GHITM	11.5682	11.5002	-0.00849875	0.051021	0.0832547
LOC100127888	7.74328	6.42581	-0.269065	6.20728e-09	4.0065e-08
TRANK1	7.60215	9.09718	0.25901	3.90377e-27	1.3036e-25
NPPC	0.912549	1.20803	0.404686	0.0150135	0.0291815
SPEN	10.8724	10.9399	0.00892549	0.158415	0.215661
FKBP1B	5.95842	6.12617	0.0400554	0.771735	0.796176
MANEAL	8.28277	7.951	-0.0589766	0.0332005	0.0578292
SARS	11.7484	11.6596	-0.0109506	0.0438058	0.0732713
STAT6	11.9235	11.8986	-0.00302736	0.224835	0.288699
ZFYVE26	10.3846	10.3022	-0.0114912	0.11914	0.170771
STOML2	10.844	10.6144	-0.0308697	5.28186e-05	0.000189501
STOML1	8.31543	8.40624	0.0156696	0.0721963	0.111656
PIP5K1P1	1.35427	1.23356	-0.13469	0.115364	0.166178
FBLIM1	8.87715	9.63229	0.117782	1.04638e-07	5.87699e-07
RPN1	12.7527	12.8061	0.00603075	0.292365	0.357193
FAM10A4	8.73422	8.52602	-0.0348066	0.000395323	0.00117398
TRPT1	8.51894	8.39955	-0.0203624	0.0570383	0.0916864
DAXX	10.9284	10.8142	-0.0151495	0.0262874	0.0473375
CDC16	11.1958	10.8001	-0.0519184	1.86833e-08	1.14262e-07
KIAA1486	0.317706	0.613851	0.950195	1.24256e-07	6.91792e-07
AHNAK	13.3605	13.8013	0.0468274	0.000263157	0.000814368
NT5E	7.54529	8.80125	0.222131	9.64365e-10	6.74844e-09
TMEM40	1.40988	1.24102	-0.18404	0.124916	0.177631
LGALS9C	3.38218	4.68019	0.468614	1.73006e-23	3.85148e-22
UNC50	8.96103	8.9897	0.00460835	0.60915	0.652217
NKAIN4	5.48873	5.28351	-0.0549768	0.32625	0.390789
NKAIN2	0.946645	1.28855	0.444857	0.000241422	0.000753093
MAP1A	7.81302	8.83527	0.177394	7.38884e-17	9.33074e-16
MAP1B	9.42841	10.3878	0.13981	1.88599e-09	1.28212e-08
TMEM200C	2.08569	3.21163	0.622778	6.27615e-12	5.35149e-11
IGSF9B	2.8238	2.96546	0.0706183	0.259223	0.323563
PDCL3	8.58305	8.54746	-0.00599558	0.431975	0.491075
LBX2	5.10745	4.88366	-0.0646418	0.116126	0.167006
UNC5C	2.18806	3.18968	0.543761	1.55977e-09	1.06946e-08
VGF	10.2201	8.53691	-0.259626	7.37985e-06	3.12542e-05
UNC5D	1.24617	1.09441	-0.187343	0.374466	0.437187
CCM2	10.0487	10.4288	0.0535684	5.09088e-09	3.31676e-08
TBC1D4	9.86358	10.0313	0.0243211	0.176123	0.235549
FRMD8	10.7611	10.813	0.00694317	0.495582	0.550065
ZNF430	6.02564	6.15531	0.0307188	0.0458824	0.0762176
ZSCAN5A	5.47893	5.73777	0.0665974	0.00292945	0.00697076
IMMP1L	5.69362	5.57398	-0.0306389	0.0446267	0.0744338
FRMD5	6.62433	6.57759	-0.0102141	0.600995	0.644956
FRMD6	10.2987	10.5093	0.0292135	0.0376865	0.0645303
FRMD7	0.779308	1.23174	0.660435	8.56081e-05	0.000293361
PLCD4	6.88142	6.64704	-0.0499928	0.0126682	0.0251909
PKNOX2	9.18261	8.77975	-0.0647237	0.0132348	0.0261744
FRMD3	4.70807	5.15489	0.130805	0.00113849	0.0030197
SNRPF	9.39971	9.33705	-0.00964995	0.497555	0.551756
TMEM200B	4.99943	5.78331	0.210133	8.15738e-06	3.43376e-05
DSCR9	2.51599	2.26081	-0.154288	0.0177726	0.0337057
GNAS	14.7927	14.7803	-0.00121102	0.426972	0.486496
MED13L	10.277	10.4333	0.0217824	0.00521903	0.0115655
DSCR6	1.26594	1.22012	-0.0531905	0.39776	0.458746
PTCD2	7.25608	7.08618	-0.0341831	0.000702522	0.00196214
PTCD3	10.2927	10.0613	-0.032796	8.56715e-06	3.59393e-05
DSCR3	10.3932	10.2978	-0.0133107	0.0606349	0.0965441
PTCD1	9.55643	9.29994	-0.0392503	1.48947e-06	7.12465e-06
PDE7A	8.08999	8.62461	0.0923205	1.35218e-09	9.3233e-09
ZNF433	5.34379	5.22987	-0.0310877	0.0204427	0.0380577
SIX5	9.0893	8.97368	-0.0184706	0.135546	0.189755
GNAL	6.00156	5.37769	-0.15835	0.0116376	0.02336
HLTF	9.99552	9.75975	-0.0344378	0.00241458	0.00587042
AGFG2	8.72898	9.00464	0.0448542	1.5165e-05	6.07284e-05
AGFG1	10.556	10.5877	0.00432192	0.553922	0.602911
DPF2	10.2343	10.2158	-0.00260806	0.57577	0.622575
DPF3	3.61371	4.58057	0.342046	8.0847e-09	5.13933e-08
DPF1	4.65622	4.19986	-0.148817	0.00192983	0.00480636
ASNA1	10.6807	10.5916	-0.0120846	0.0159176	0.0306485
RPS12	13.7806	13.5881	-0.0203037	0.0160369	0.0308411
WNT16	1.58465	2.56339	0.693887	4.10185e-07	2.13897e-06
CRYGS	3.56385	3.47656	-0.0357763	0.583232	0.628811
RPL18A	11.4671	11.2702	-0.0249865	0.006096	0.0132513
SIX1	5.44302	6.02491	0.146532	0.00392752	0.009019
KRT3	0.558153	0.848623	0.604463	0.00484844	0.0108421
KRT2	0.891217	1.94679	1.12725	8.08564e-10	5.70318e-09
KRT1	2.33591	2.97329	0.34808	0.000476217	0.00138838
FST	4.68757	6.05375	0.368989	1.12058e-08	7.01712e-08
SIX2	2.73075	3.76737	0.464262	4.19609e-11	3.30307e-10
CRYGN	0.412311	0.851687	1.04659	2.33367e-11	1.88036e-10
KRT4	2.05544	2.33619	0.18471	0.0293681	0.0520512
CLEC18A	2.52761	2.92779	0.212038	0.00424386	0.00963866
CEND1	3.11396	3.64345	0.226557	6.99082e-05	0.000244388
DACT1	6.43893	7.23211	0.167596	5.5547e-08	3.22298e-07
DACT3	6.442	6.90744	0.100644	0.00622001	0.0134915
DACT2	2.43531	3.60489	0.56585	3.88756e-12	3.37613e-11
VPS41	10.6499	10.4795	-0.0232665	0.0116763	0.0234289
BCAP29	10.4767	10.6443	0.0228918	0.06297	0.0995076
SLC15A4	10.1086	9.91207	-0.0283204	0.000611718	0.00173772
TMCC1	8.6561	8.80987	0.0254041	0.00168411	0.00427441
TMCC2	9.83337	9.29641	-0.0810119	1.18459e-05	4.83345e-05
ECT2L	1.88387	1.80887	-0.0586153	0.323564	0.388075
MGC23284	5.41631	5.53922	0.0323734	0.346608	0.409971
SDR42E1	2.26646	3.26538	0.526814	1.32171e-09	9.1211e-09
PP14571	0.731045	0.568318	-0.363261	0.167303	0.225468
TAS2R31	1.33295	1.33962	0.00719868	0.667668	0.704104
NMNAT2	3.19743	4.17739	0.38569	2.19685e-14	2.27702e-13
LOC147804	7.06638	6.96401	-0.0210536	0.0827772	0.125538
NMNAT1	8.0615	8.12492	0.011306	0.746835	0.77424
ALOX12B	1.70921	1.68485	-0.020704	0.337213	0.401117
FOXG1	1.4662	1.72515	0.234636	0.0479121	0.0789321
EPB41L1	8.94563	9.19936	0.0403513	0.136159	0.190429
EPB41L2	9.90496	10.6371	0.102886	8.86176e-13	8.10145e-12
EPB41L5	8.27347	8.04998	-0.0395084	0.0131484	0.0260358
ACSS3	3.74648	5.36561	0.518206	1.1703e-13	1.14682e-12
ACSS2	10.0016	10.0376	0.00517657	0.45045	0.507918
ACSS1	10.1746	10.3403	0.0233066	0.215748	0.279005
KIDINS220	10.8069	10.8525	0.00606766	0.365066	0.427872
TMEM156	2.32765	4.34231	0.89959	1.12325e-22	2.32246e-21
PLEKHM1	9.49232	9.60501	0.0170261	0.108896	0.158305
RHOXF1	0.398947	0.593976	0.574209	1.17334e-05	4.79489e-05
VPS4B	9.94941	9.86461	-0.0123492	0.064193	0.10111
ZNF727	1.0508	1.20208	0.194046	0.00627504	0.0135961
GMEB2	9.03274	8.97561	-0.00915316	0.454668	0.511734
FAM72D	6.15062	5.92931	-0.0528679	0.055184	0.0890554
SLC43A3	11.8925	11.5974	-0.0362571	0.000118288	0.000393521
FAM72B	7.26085	7.06958	-0.0385138	0.0694025	0.107994
FAM72A	4.80023	4.675	-0.0381375	0.185383	0.245811
DCAF13	10.1842	10.0541	-0.0185388	0.183195	0.243355
MAGEH1	8.77211	8.99504	0.0362051	0.00413128	0.00941781
VHL	9.14411	9.22232	0.0122868	0.147999	0.203687
WNT3	3.13316	3.4816	0.152134	0.156567	0.213527
WNT2	3.1185	5.01729	0.686059	3.54644e-18	4.97e-17
FIZ1	8.63257	8.55502	-0.0130187	0.194327	0.255718
LRRN4	0.52865	0.545769	0.0459796	0.136982	0.191396
CNTNAP3	5.10789	5.40914	0.082671	0.155109	0.211829
LRRN1	2.74324	3.24329	0.241576	0.0012041	0.00316898
PMS2L11	4.66953	4.7165	0.0144389	0.416175	0.476131
PPP1R15A	11.0984	10.9177	-0.0236791	0.00297438	0.00706399
TREML3	0.617339	0.865054	0.486727	0.000760799	0.00210356
CNTNAP2	1.37872	2.35873	0.774676	4.5823e-07	2.37708e-06
BLMH	9.9247	9.89213	-0.00474158	0.305221	0.370237
ST8SIA6	4.5496	3.52625	-0.367605	2.70613e-06	1.23733e-05
MOGS	10.8224	10.8091	-0.00176405	0.983223	0.985199
CNTNAP4	1.31872	1.65896	0.331144	0.0040798	0.00932117
RECK	7.53579	7.98135	0.0828743	3.84917e-07	2.01576e-06
DHDPSL	5.46272	5.42822	-0.00914154	0.48432	0.539366
MRPL37	11.119	10.8437	-0.0361815	2.60026e-06	1.19474e-05
GPRIN2	1.01865	1.29473	0.345994	0.330694	0.394893
GPRIN3	6.59342	7.42339	0.171051	1.26387e-06	6.10035e-06
GPRIN1	9.34422	9.00318	-0.0536402	0.0028234	0.00674455
ROGDI	8.14517	8.31643	0.0300204	0.0316248	0.0553991
MRPL34	9.73071	9.60529	-0.0187165	0.0679805	0.106175
NCRNA00235	1.22219	0.945434	-0.370424	0.0013016	0.003397
HIST2H2BA	3.25226	3.10598	-0.0663933	0.203998	0.266361
MRPL35	10.0327	9.79732	-0.0342559	8.27845e-07	4.12554e-06
RUNX1T1	2.19482	3.73659	0.767619	1.47383e-28	5.75192e-27
HIST2H2BF	5.27013	5.1556	-0.0316988	0.272323	0.337093
ZNF813	5.74318	5.67597	-0.0169821	0.232056	0.296018
SPTBN5	4.49125	4.80316	0.0968642	0.0526155	0.0855504
SPTBN4	3.91684	3.87058	-0.0171419	0.84136	0.858573
SNORD116-28	3.93989	3.73635	-0.0765282	0.102671	0.150628
SPTBN1	13.5885	13.6883	0.0105646	0.250984	0.3154
ZNF814	7.52104	7.45853	-0.012041	0.217776	0.281287
KLF13	10.6918	10.9632	0.0361706	0.000925422	0.00250748
KLF12	8.32457	8.71348	0.0658729	0.00382199	0.00881725
KLF11	8.75399	8.66045	-0.015498	0.107357	0.156411
EBAG9	8.21831	8.37236	0.0267926	0.00184286	0.00462363
KLF17	2.71451	2.8782	0.0844718	0.319558	0.384153
KLF16	9.56817	9.3924	-0.026749	0.0173659	0.0330229
KLF15	7.88835	7.24235	-0.123266	1.53962e-06	7.35132e-06
KLF14	4.3568	3.67555	-0.245308	0.000480752	0.00140032
TFAP2A	12.3715	11.1384	-0.151484	4.87007e-14	4.91379e-13
TFAP2C	7.2681	7.62923	0.0699596	0.0949661	0.141075
TFAP2B	2.19202	2.68563	0.292999	0.405924	0.466345
TFAP2E	5.30142	5.25666	-0.0122315	0.643363	0.68294
C4orf14	9.39474	9.09204	-0.0472498	8.4666e-09	5.37352e-08
GBE1	9.73297	9.61503	-0.0175891	0.103918	0.152205
TYRP1	9.7365	7.95598	-0.291364	0.000788791	0.00217381
PCNA	11.3845	11.219	-0.0211266	0.0102482	0.0208863
SLC44A1	10.8136	10.6319	-0.0244482	0.0659497	0.103519
SLC44A2	10.7956	11.4004	0.0786383	2.93316e-13	2.78685e-12
EIF3E	12.4951	12.2962	-0.0231453	0.0264458	0.0475744
SLC44A5	2.65136	2.87026	0.114449	0.465215	0.521692
ZBTB7C	3.521	4.78076	0.441256	1.55349e-12	1.39145e-11
MSI1	3.89732	4.0499	0.0554025	0.483087	0.538463
MCCC2	10.563	10.4231	-0.0192342	0.000869106	0.00237059
C4orf12	3.35708	3.11966	-0.105815	0.0702433	0.109079
PCNX	9.89127	10.1021	0.0304296	0.000727877	0.0020227
MRPL39	8.52188	8.38948	-0.022591	0.0132927	0.0262694
LOC92659	6.0789	6.10038	0.00508794	0.996272	0.996771
ENGASE	8.93635	8.81913	-0.0190497	0.0966738	0.143265
ZMYND8	10.6296	10.5774	-0.00710905	0.24053	0.30454
THBS1	9.83081	11.5607	0.233841	6.37688e-30	3.0294e-28
OR2L13	1.3902	1.66017	0.256038	0.210329	0.273171
FAM149A	7.48834	7.30263	-0.0362299	0.188504	0.249308
FAM69B	9.62722	8.81062	-0.127876	1.86643e-07	1.01299e-06
RPA4	1.21439	0.994775	-0.287793	0.0192877	0.0361477
RPA1	11.3649	11.3212	-0.00555324	0.318826	0.383504
KLK2	1.78058	1.80156	0.0168999	0.548421	0.597821
RPA3	8.47763	8.3633	-0.0195873	0.296129	0.361184
TENC1	10.683	10.9559	0.0363886	0.000283823	0.000872739
CXorf40A	8.55835	8.58538	0.00454994	0.361367	0.424222
CXorf40B	8.91136	8.88877	-0.003661	0.782481	0.8057
COQ9	10.0425	9.84911	-0.0280485	0.000160835	0.000520636
NDUFS5	11.2213	11.094	-0.016452	0.0365192	0.0628484
NDUFS6	10.1258	10.0534	-0.0103539	0.139048	0.193638
NDUFS7	10.458	10.2253	-0.0324614	0.00359166	0.00835958
C1S	10.4287	12.3404	0.242821	1.35111e-35	1.59751e-33
C1R	10.2803	12.0316	0.22695	2.15514e-36	3.01757e-34
COQ7	8.46092	8.28029	-0.0311335	1.78622e-05	7.07136e-05
COQ6	8.462	8.27679	-0.0319275	0.000194684	0.00061965
SLC9A3R1	9.58001	9.7638	0.027416	0.080999	0.123251
COQ3	7.03123	6.76923	-0.0547859	0.000399429	0.00118463
COQ2	7.56436	7.65431	0.0170544	0.246193	0.310332
FAM198A	3.57931	4.70101	0.39329	1.73085e-10	1.29891e-09
FAM198B	9.48712	10.2498	0.111557	9.82894e-06	4.074e-05
ZRANB1	9.42235	9.3553	-0.0103029	0.285108	0.350123
KLK6	3.63666	3.19353	-0.187463	0.136297	0.190589
ZRANB3	5.79139	5.64385	-0.037232	0.154094	0.210605
ZRANB2	10.2437	10.0761	-0.0237899	0.108039	0.157246
TTC7B	9.89591	9.66761	-0.0336717	0.00131013	0.00341706
HBD	0.419025	0.786863	0.909077	3.89686e-06	1.73651e-05
LOC100271722	3.83081	4.19051	0.129478	0.0357239	0.0616394
FAM132A	1.84223	2.02818	0.138733	0.380579	0.442996
ZFAND2A	8.1459	8.16325	0.00306941	0.722487	0.752911
HBB	5.64307	6.14981	0.124061	0.0115477	0.0232029
CHMP2B	9.43841	9.35381	-0.01299	0.238818	0.302781
PCDHGB2	4.58607	5.1834	0.176642	0.00156711	0.00400741
MUC20	4.21843	4.30864	0.0305277	0.452088	0.509405
PCDHGB7	5.42674	6.29926	0.215095	2.07088e-09	1.40482e-08
ATP9B	8.64412	8.76176	0.0195023	0.0485719	0.0798377
LIPT2	4.30406	4.21521	-0.0300921	0.206088	0.268559
ZNF828	10.0841	9.76342	-0.0466276	1.1553e-05	4.72723e-05
BOC	7.66005	8.45218	0.141969	1.69458e-05	6.72358e-05
SLC22A3	3.22106	5.12239	0.669282	1.26408e-19	1.98205e-18
RREB1	9.88518	9.77787	-0.0157459	0.0622016	0.0986059
DENND2C	4.74419	4.86287	0.0356461	0.245876	0.310031
TPX2	10.905	10.6295	-0.0369131	0.000490404	0.00142376
DENND2A	6.0085	6.52591	0.119175	0.00256519	0.00620011
DENND2D	7.02627	8.37624	0.253543	8.30196e-13	7.59403e-12
PPT2	10.8191	10.5121	-0.0415283	0.000449274	0.00131753
GAGE4	2.97394	2.25077	-0.401958	0.218486	0.281999
INPP4A	9.29638	9.54005	0.0373273	1.06065e-08	6.65751e-08
MICAL3	11.8194	11.6081	-0.0260308	0.0111569	0.0225198
PHC1	9.40703	9.17944	-0.0353332	2.9723e-05	0.000112506
PHC3	9.5297	9.57917	0.00747025	0.29721	0.362281
GPR107	11.3177	11.2454	-0.00924404	0.0852915	0.128726
GPR108	10.0009	10.1679	0.0238872	0.00727967	0.0154952
MFAP3L	9.05289	8.78403	-0.0434951	0.0779946	0.11934
THOC4	10.1608	10.1507	-0.00143293	0.883286	0.896655
UBE2G2	10.8615	10.7805	-0.0107976	0.0337187	0.0586039
SYPL1	11.1667	11.1346	-0.00415993	0.625604	0.666882
STAT3	11.8871	12.1383	0.030164	1.73663e-06	8.2158e-06
UBE2G1	9.93868	10.0583	0.0172646	0.00457897	0.0103118
SAFB	11.4222	11.2659	-0.0198765	4.34448e-05	0.000158797
ZNF366	3.16449	4.49787	0.50727	3.20477e-28	1.21219e-26
PRF1	6.53208	8.63866	0.403267	4.06299e-21	7.23004e-20
MGMT	7.03531	7.34632	0.0624059	0.465309	0.521724
WSB2	10.958	10.8756	-0.0108848	0.0672202	0.105224
TRNP1	8.91655	8.52155	-0.0653688	0.000658001	0.00185271
H2AFV	11.6217	11.6988	0.00952999	0.051954	0.0846041
LOC400804	0.929209	1.06288	0.193897	0.0465032	0.0770643
OR2A25	0.440873	0.575098	0.383445	0.0143109	0.0279709
H2AFY	11.4665	11.5633	0.0121265	0.0293239	0.0519902
H2AFZ	12.91	12.5203	-0.0442123	1.53762e-07	8.45453e-07
TMEM189-UBE2V1	1.73607	1.96195	0.17647	0.117133	0.168242
RNF8	9.03993	8.82698	-0.0343913	3.13932e-05	0.000117989
RFX5	10.394	10.4862	0.0127422	0.108467	0.157797
RNF6	9.69947	9.5543	-0.0217548	0.0592582	0.0947395
RNF7	10.1827	10.0759	-0.0152092	0.023336	0.0426726
RNF4	10.4839	10.5444	0.00830188	0.134427	0.18842
RNF5	10.2341	10.0061	-0.0325081	5.31705e-05	0.000190592
RNF2	9.39673	9.09783	-0.0466357	3.73262e-07	1.95601e-06
APP	13.6331	14.0851	0.0470549	0.0163997	0.0314403
H2AFJ	10.2672	9.96672	-0.0428549	0.00539767	0.0119134
RYBP	10.1703	10.116	-0.00772349	0.407302	0.467521
NCAPG2	9.82059	9.60833	-0.0315239	0.0159516	0.0307029
PSMA4	10.8349	10.9366	0.0134772	0.0248237	0.0450064
NRXN2	5.94803	7.30585	0.29664	1.44776e-11	1.19551e-10
SRGN	9.3682	10.7412	0.197311	1.01713e-22	2.11675e-21
LRRC69	1.63836	1.70686	0.0590912	0.415525	0.47549
CLTA	11.3454	11.2415	-0.0132676	0.041966	0.0706754
CLTC	13.4467	13.3745	-0.00777137	0.126798	0.179762
CLTB	10.3011	10.3833	0.011471	0.382215	0.444511
TMEM159	8.69384	8.49956	-0.0326063	0.00673903	0.0144834
RRAGA	10.5176	10.4932	-0.00335115	0.483348	0.538659
LRRC61	5.46211	6.63066	0.279696	1.1945e-07	6.66432e-07
TNS3	12.2706	12.5505	0.0325451	0.000514496	0.00148533
ADRBK1	10.8597	11.2706	0.0535791	2.04995e-11	1.66351e-10
DPEP3	1.37969	2.05099	0.571983	5.06194e-10	3.63631e-09
STAMBPL1	7.47702	7.91649	0.0823982	2.87224e-05	0.000109263
C7orf36	7.63931	7.42995	-0.0400906	0.00984122	0.0201547
C7orf31	7.54982	7.43677	-0.0217663	0.124204	0.176775
C7orf30	9.02939	8.79974	-0.0371667	2.39066e-06	1.10672e-05
PAIP2B	6.03332	6.10703	0.0175194	0.444165	0.50193
TNK1	5.70374	5.94535	0.0598533	0.642247	0.681801
RRAGB	7.68387	7.71109	0.00510286	0.58564	0.630896
LHFP	8.99872	9.60552	0.0941436	1.80273e-10	1.35032e-09
ZNF829	3.82264	3.58101	-0.0942023	0.0298777	0.0528199
USP27X	7.26575	7.01262	-0.0511582	9.4766e-07	4.6759e-06
PCOLCE	10.08	11.4442	0.183124	6.67122e-17	8.44457e-16
PRSS3	1.49673	1.75941	0.233281	0.141057	0.195906
EPM2A	7.63038	7.3163	-0.0606409	5.06675e-05	0.000182357
ISCA1	9.03103	8.90311	-0.0205808	0.0170204	0.0324664
RNF103	9.11329	9.23331	0.0188756	0.00866561	0.0180316
ISCA2	8.11665	8.05025	-0.0118504	0.169257	0.227663
UBE2NL	1.75622	1.63951	-0.0992087	0.0801182	0.122062
FAM118B	7.94852	8.11398	0.0297236	0.0147188	0.0287003
LMX1A	0.326256	0.637261	0.965883	4.99457e-06	2.18575e-05
ZCCHC24	10.6536	10.9082	0.0340725	0.0153325	0.0296975
LMX1B	4.77676	4.40118	-0.118143	0.14907	0.204842
TMEM178	3.25811	3.3691	0.0483287	0.0800544	0.121977
RECQL	9.90247	9.89211	-0.00151019	0.934206	0.942294
CD300C	3.87257	5.65599	0.54649	2.08821e-34	1.85178e-32
SHC2	7.75192	7.45577	-0.056196	0.0544466	0.0880971
ETV3L	2.57998	2.48301	-0.055272	0.0766233	0.117558
H3F3A	11.316	11.203	-0.0144756	0.174387	0.233521
SIK3	9.19148	9.52381	0.0512416	8.06603e-09	5.13152e-08
IL23R	0.524062	0.730646	0.479434	0.000123043	0.00040764
MAP7D1	11.5159	11.68	0.020417	0.00923674	0.0190389
INTS4L1	5.07354	4.80277	-0.0791253	0.00221672	0.0054503
PRKRIR	9.42288	9.52535	0.0156048	0.0218589	0.0403507
ACTR8	9.22517	9.0944	-0.0205956	0.00110767	0.00294579
BAIAP3	4.9527	5.26389	0.0879142	0.0422812	0.0711537
ACTR6	8.55638	8.46018	-0.0163123	0.157384	0.214421
ACTR5	8.12121	7.92478	-0.0353251	4.01432e-05	0.000147914
UQCRC1	12.1353	11.9519	-0.0219783	0.0026726	0.00642954
ACTR3	11.8249	12.0028	0.0215444	0.000610841	0.00173554
ACTR2	12.3406	12.5166	0.0204333	0.000121719	0.000404008
FOXP2	3.1688	3.00441	-0.0768565	0.752711	0.779199
WBSCR26	2.91497	2.62355	-0.151961	0.0206455	0.0383546
EOMES	6.16046	6.87429	0.158172	0.000111876	0.000374375
VAX2	5.33558	5.18369	-0.0416635	0.24398	0.308126
PTGFRN	10.6464	10.7212	0.0100925	0.556271	0.604974
RECQL4	9.22643	8.98874	-0.0376536	0.0264458	0.0475744
TUSC5	0.808009	1.9341	1.25922	1.86877e-10	1.39847e-09
GGT5	7.24057	9.05884	0.323222	1.24759e-44	1.99141e-41
GNRHR	1.66613	1.48938	-0.161789	0.0902949	0.135129
LYSMD2	7.48751	7.77161	0.0537274	0.00178061	0.00448439
KIAA0748	3.18935	5.5425	0.797275	2.36488e-27	8.08314e-26
PDE3B	8.87114	8.8942	0.00374546	0.883286	0.896655
NDP	1.51262	2.80695	0.891952	5.54535e-13	5.14322e-12
HYDIN	4.04257	3.96645	-0.027425	0.708243	0.740339
CNR1	3.67024	4.65881	0.344088	7.06007e-06	3.00274e-05
GBX2	2.75154	2.53394	-0.118862	0.179887	0.23978
CNR2	1.14748	2.59097	1.17502	3.62459e-14	3.69921e-13
GNL3L	9.93519	9.82302	-0.0163808	0.03783	0.0647206
POLDIP3	11.401	11.3399	-0.00775511	0.242251	0.306354
POLDIP2	11.4728	11.2671	-0.0260995	4.40974e-06	1.94981e-05
ZNF57	6.39796	6.04639	-0.0815382	2.32834e-09	1.57146e-08
GP1BA	3.81666	5.26069	0.462943	1.26097e-10	9.57902e-10
RASA1	9.48625	9.57034	0.0127325	0.371492	0.434192
CBARA1	9.77897	9.88561	0.0156472	0.0165222	0.0316448
TTC39C	7.54548	8.15152	0.111455	1.00076e-05	4.14374e-05
FNDC1	5.59377	8.23313	0.557619	3.2e-38	6.81046e-36
GTDC1	8.44328	8.54121	0.0166359	0.0160883	0.0309214
TTF1	8.23785	8.21013	-0.00486332	0.571792	0.619069
ALDH18A1	11.0435	10.9592	-0.0110616	0.0614952	0.0976995
RASA3	10.4559	10.7243	0.0365763	0.00272783	0.00654859
TUFT1	8.06957	7.73025	-0.0619762	0.000678955	0.00190432
SLC25A10	8.26515	8.0999	-0.0291374	0.0580621	0.0930509
TIAF1	8.67103	8.75573	0.0140249	0.21734	0.280746
ICOS	3.79462	5.57486	0.554978	8.16258e-19	1.19863e-17
HHEX	6.57868	7.56149	0.200871	8.25567e-12	6.97602e-11
ACTN2	3.91532	3.29837	-0.247377	0.00122477	0.0032133
PTPRU	8.1422	8.13754	-0.000827004	0.810429	0.830993
SAA2	1.43175	1.99023	0.475153	0.00122177	0.00320596
PTPRT	0.971818	1.89557	0.963876	3.69154e-10	2.68693e-09
SAA1	2.15261	3.23561	0.58795	9.54165e-07	4.70364e-06
ZXDB	8.05116	7.99189	-0.0106589	0.578963	0.625189
ANKS1B	4.69698	3.9407	-0.25328	0.00223988	0.00549962
C1orf74	6.88485	6.54128	-0.0738524	9.34003e-08	5.28672e-07
C1orf77	10.8499	10.7353	-0.0153093	0.00122069	0.00320368
ANKS1A	11.7619	11.4314	-0.0411274	0.0126543	0.0251698
PTPRR	3.77536	3.59899	-0.0690238	0.46388	0.520417
TSTA3	10.7488	10.6791	-0.00938899	0.284232	0.349181
SLAIN1	6.74448	6.69835	-0.00990008	0.353838	0.41707
LOC285359	5.53218	5.59484	0.0162482	0.283707	0.348697
TINF2	9.83695	10.0365	0.0289797	5.98776e-06	2.5755e-05
NKX3-2	3.45204	4.21471	0.287987	4.41778e-06	1.95229e-05
NKX3-1	4.09383	4.77991	0.223533	0.000452573	0.00132574
RPL12	13.2806	13.0321	-0.0272453	0.00616868	0.0133929
ZNF597	5.16747	5.22322	0.0154811	0.443933	0.50181
MDGA2	5.78423	5.03755	-0.199403	0.000970966	0.0026211
SPRR1B	2.53959	2.20049	-0.20677	0.350893	0.414211
NDUFA7	9.57131	9.30395	-0.0408733	2.4988e-05	9.61336e-05
ADAM10	10.8535	10.7084	-0.0194197	0.0678631	0.106033
ADAM11	6.09112	4.79352	-0.345622	2.03905e-11	1.65551e-10
ADAM12	8.37336	9.62642	0.201193	3.82596e-19	5.75589e-18
ADAM17	9.15808	9.24669	0.0138917	0.274882	0.339787
ADAM19	8.06914	9.58265	0.248009	1.00282e-21	1.88096e-20
PPP1R2P1	1.6659	1.95787	0.23298	0.000304061	0.000929597
WDSUB1	7.46787	7.24745	-0.0432237	0.000120565	0.000400512
CPNE9	1.28844	1.76198	0.451577	5.84228e-07	2.9851e-06
TYW1	9.04066	9.0204	-0.00323688	0.870086	0.884662
PTPRF	10.1677	10.1006	-0.00955581	0.304487	0.369458
CPNE3	10.8447	10.8939	0.00652286	0.281962	0.346873
CPNE2	9.42622	9.63036	0.0309097	0.046607	0.0771963
CPNE1	11.5904	11.4846	-0.0132237	0.356066	0.419232
MIF4GD	8.36233	8.57668	0.0365141	0.00132262	0.00344569
CPNE7	5.43772	4.90656	-0.148289	0.00475501	0.0106585
CPNE5	7.17568	8.21589	0.195302	1.06797e-08	6.70085e-08
TNFRSF11B	3.95291	5.55108	0.489854	3.49475e-16	4.18793e-15
SFRS14	10.3003	10.2598	-0.00569114	0.327791	0.392043
TRIT1	8.50991	8.3282	-0.0311388	0.00101136	0.00271453
SFRS12	9.89353	9.73922	-0.022679	0.0489731	0.0804061
DNMT3B	6.44918	6.26465	-0.0418802	0.0381912	0.0652615
DNMT3A	9.2969	9.23433	-0.00974306	0.301745	0.366828
SFRS11	10.9867	10.823	-0.0216587	0.0999221	0.147326
FLJ45445	3.1673	3.50493	0.146135	0.00666817	0.0143543
ZNF121	6.06737	5.7066	-0.0884403	0.00201791	0.0050062
RBM10	10.8053	10.7958	-0.00126575	0.908545	0.919198
XRN2	11.239	11.1284	-0.0142588	0.0462222	0.0767022
RABEPK	8.69324	8.63913	-0.00900778	0.17712	0.236665
UPK3BL	6.40364	6.64095	0.0524964	0.218929	0.282517
[truncated: 13,964 more rows]
